# Supplementary material for: From Diarylsulfides to Diarylamines: New Ebola Virus Entry Inhibitors with Improved Metabolic Stability
Source: J Med Chem. 2025 May 17;68(11):11786–800. doi: 10.1021/acs.jmedchem.5c00615 (PMC12169679; doi:10.1021/acs.jmedchem.5c00615)
Supplement: Supplementary file 2 [file jm5c00615_si_002.csv]

Compound	SMILES	Antiviral activity EC50 (µM) or %inh@10µM (pEBOV)	Antiviral activity against replicative EBOV EC50 (µM)
SC073	ClC1=CC=C([N+]([O-])=O)C(SC2=CC=CC=C2NNC(CN3CCCC3)=O)=C1	2.90 µM	4.3 µM
SC198	CCN(CC)CC(NNC1=CC=CC=C1SC2=C([N+]([O-])=O)C=CC(Cl)=C2)=O	4.02 µM	6.0 µM
7	ClC1=CC(SC2=CC=CC=C2NC(CN3CCCC3)=O)=C([N+]([O-])=O)C=C1	-2%@10µM	inactive
8	ClC1=CC(SC2=CC=CC=C2NC(CN(CC)CC)=O)=C([N+]([O-])=O)C=C1	-5%@10µM
9	ClC1=CC(SC2=CC=CC=C2NC(CN3CCCCC3)=O)=C([N+]([O-])=O)C=C1	-10%@10µM
10	ClC1=CC(SC2=CC=CC=C2NC(CNCC3=CC=CC=C3)=O)=C([N+]([O-])=O)C=C1	18%@10µM
11	ClC1=CC(SC2=CC=CC=C2NC(CNCCC3CCN(CC4=CC=CC=C4)CC3)=O)=C([N+]([O-])=O)C=C1	5.61µM	5.2 µM
12	ClC1=CC(SC2=CC=CC=C2NC(CCN3CCCC3)=O)=C([N+]([O-])=O)C=C1	4.90 µM	inactive
13	ClC1=CC(SC2=CC=CC=C2NC(CCN(CC)CC)=O)=C([N+]([O-])=O)C=C1	8.87 µM	44.52 µM
14	ClC1=CC(SC2=CC=CC=C2NC(CCNCCC3=CC=CC=C3)=O)=C([N+]([O-])=O)C=C1	23%@10µM
15	ClC1=CC(SC2=CC=CC=C2NC(CCNCCC3CCN(CC4=CC=CC=C4)CC3)=O)=C(C=C1)[N+]([O-])=O	<75%@10µM
16	ClC1=CC(NC2=CC=CC=C2NC(CNCCC3CCN(CC4=CC=CC=C4)CC3)=O)=C(C=C1)[N+]([O-])=O	2.43 µM	4.42 µM
17	ClC1=CC(NC2=CC=CC=C2NC(CCN3CCCC3)=O)=C([N+]([O-])=O)C=C1	8.94 µM	6.48 µM
18	ClC1=CC(NC2=CC=CC=C2NC(CCN(CC)CC)=O)=C([N+]([O-])=O)C=C1	7.65 µM	28.67 µM
19	ClC1=CC(NC2=CC=CC=C2NC(CCNCCC3=CC=CC=C3)=O)=C([N+]([O-])=O)C=C1	15%@10µM
