# Supplementary material for: From Diarylsulfides to Diarylamines: New Ebola Virus Entry Inhibitors with Improved Metabolic Stability
Source: J Med Chem. 2025 May 17;68(11):11786–800. doi: 10.1021/acs.jmedchem.5c00615 (PMC12169679; doi:10.1021/acs.jmedchem.5c00615)
Supplement: Supplementary file 3 [file jm5c00615_si_003.pdb]

TITLE     R3_interactions - A
REMARK   4      COMPLIES WITH FORMAT V. 3.0, 1-DEC-2006
REMARK 888
REMARK 888 WRITTEN BY MAESTRO (A PRODUCT OF SCHRODINGER, LLC)
ATOM      1  N   GLY A  30     -37.443  26.346 -10.477  1.00  0.00           N  
ATOM      2  CA  GLY A  30     -36.666  27.052  -9.457  1.00  0.00           C  
ATOM      3  C   GLY A  30     -37.493  27.295  -8.204  1.00  0.00           C  
ATOM      4  O   GLY A  30     -38.536  26.682  -7.978  1.00  0.00           O  
ATOM      5  H1  GLY A  30     -36.870  26.198 -11.296  1.00  0.00           H  
ATOM      6  H2  GLY A  30     -37.746  25.454 -10.113  1.00  0.00           H  
ATOM      7  HA3 GLY A  30     -36.324  28.006  -9.857  1.00  0.00           H  
ATOM      8  HA2 GLY A  30     -35.784  26.464  -9.201  1.00  0.00           H  
ATOM      9  N   ARG A  31     -36.912  28.067  -7.281  1.00  0.00           N  
ATOM     10  CA  ARG A  31     -37.519  28.392  -5.980  1.00  0.00           C  
ATOM     11  C   ARG A  31     -38.514  29.556  -6.163  1.00  0.00           C  
ATOM     12  O   ARG A  31     -38.745  30.144  -7.228  1.00  0.00           O  
ATOM     13  CB  ARG A  31     -36.327  28.670  -5.003  1.00  0.00           C  
ATOM     14  CG  ARG A  31     -35.643  27.361  -4.523  1.00  0.00           C  
ATOM     15  CD  ARG A  31     -34.453  26.914  -5.450  1.00  0.00           C  
ATOM     16  NE  ARG A  31     -33.689  25.850  -4.795  1.00  0.00           N  
ATOM     17  CZ  ARG A  31     -32.457  25.886  -4.255  1.00  0.00           C  
ATOM     18  NH1 ARG A  31     -31.684  26.906  -4.101  1.00  0.00           N  
ATOM     19  NH2 ARG A  31     -31.943  24.810  -3.831  1.00  0.00           N1+
ATOM     20  H   ARG A  31     -36.001  28.466  -7.457  1.00  0.00           H  
ATOM     21  HA  ARG A  31     -38.066  27.519  -5.623  1.00  0.00           H  
ATOM     22  HB3 ARG A  31     -36.689  29.227  -4.139  1.00  0.00           H  
ATOM     23  HB2 ARG A  31     -35.591  29.302  -5.499  1.00  0.00           H  
ATOM     24  HG3 ARG A  31     -36.384  26.563  -4.474  1.00  0.00           H  
ATOM     25  HG2 ARG A  31     -35.278  27.496  -3.504  1.00  0.00           H  
ATOM     26  HD3 ARG A  31     -33.800  27.766  -5.639  1.00  0.00           H  
ATOM     27  HD2 ARG A  31     -34.849  26.548  -6.398  1.00  0.00           H  
ATOM     28  HE  ARG A  31     -34.222  24.992  -4.782  1.00  0.00           H  
ATOM     29 HH12 ARG A  31     -30.775  26.792  -3.676  1.00  0.00           H  
ATOM     30 HH11 ARG A  31     -31.988  27.820  -4.404  1.00  0.00           H  
ATOM     31 HH22 ARG A  31     -31.019  24.818  -3.422  1.00  0.00           H  
ATOM     32 HH21 ARG A  31     -32.457  23.943  -3.901  1.00  0.00           H  
ATOM     33  N   SER A  32     -39.161  29.912  -5.092  1.00  0.00           N  
ATOM     34  CA  SER A  32     -40.085  31.014  -4.971  1.00  0.00           C  
ATOM     35  C   SER A  32     -39.738  32.330  -5.746  1.00  0.00           C  
ATOM     36  O   SER A  32     -38.634  32.863  -5.578  1.00  0.00           O  
ATOM     37  CB  SER A  32     -40.452  31.363  -3.545  1.00  0.00           C  
ATOM     38  OG  SER A  32     -41.458  32.340  -3.600  1.00  0.00           O  
ATOM     39  H   SER A  32     -39.039  29.396  -4.232  1.00  0.00           H  
ATOM     40  HA  SER A  32     -41.012  30.656  -5.422  1.00  0.00           H  
ATOM     41  HB3 SER A  32     -39.579  31.769  -3.034  1.00  0.00           H  
ATOM     42  HB2 SER A  32     -40.836  30.476  -3.041  1.00  0.00           H  
ATOM     43  HG  SER A  32     -41.715  32.585  -2.708  1.00  0.00           H  
ATOM     44  N   ILE A  33     -40.680  32.953  -6.393  1.00  0.00           N  
ATOM     45  CA  ILE A  33     -40.607  34.298  -6.898  1.00  0.00           C  
ATOM     46  C   ILE A  33     -40.476  35.326  -5.747  1.00  0.00           C  
ATOM     47  O   ILE A  33     -41.353  35.352  -4.911  1.00  0.00           O  
ATOM     48  CB  ILE A  33     -41.730  34.719  -7.799  1.00  0.00           C  
ATOM     49  CG1 ILE A  33     -41.757  33.884  -9.123  1.00  0.00           C  
ATOM     50  CG2 ILE A  33     -41.721  36.193  -8.233  1.00  0.00           C  
ATOM     51  CD1 ILE A  33     -40.502  33.747  -9.935  1.00  0.00           C  
ATOM     52  H   ILE A  33     -41.557  32.488  -6.579  1.00  0.00           H  
ATOM     53  HA  ILE A  33     -39.691  34.365  -7.485  1.00  0.00           H  
ATOM     54  HB  ILE A  33     -42.665  34.534  -7.271  1.00  0.00           H  
ATOM     55 HG13 ILE A  33     -42.555  34.260  -9.764  1.00  0.00           H  
ATOM     56 HG12 ILE A  33     -42.151  32.891  -8.908  1.00  0.00           H  
ATOM     57 HG21 ILE A  33     -42.576  36.386  -8.881  1.00  0.00           H  
ATOM     58 HG22 ILE A  33     -41.780  36.832  -7.352  1.00  0.00           H  
ATOM     59 HG23 ILE A  33     -40.800  36.407  -8.775  1.00  0.00           H  
ATOM     60 HD11 ILE A  33     -40.703  33.138 -10.816  1.00  0.00           H  
ATOM     61 HD12 ILE A  33     -40.161  34.734 -10.247  1.00  0.00           H  
ATOM     62 HD13 ILE A  33     -39.729  33.270  -9.332  1.00  0.00           H  
ATOM     63  N   PRO A  34     -39.452  36.225  -5.755  1.00  0.00           N  
ATOM     64  CA  PRO A  34     -39.227  37.246  -4.694  1.00  0.00           C  
ATOM     65  C   PRO A  34     -40.191  38.442  -4.805  1.00  0.00           C  
ATOM     66  O   PRO A  34     -40.544  38.761  -5.906  1.00  0.00           O  
ATOM     67  CB  PRO A  34     -37.775  37.595  -4.734  1.00  0.00           C  
ATOM     68  CG  PRO A  34     -37.490  37.465  -6.198  1.00  0.00           C  
ATOM     69  CD  PRO A  34     -38.338  36.257  -6.689  1.00  0.00           C  
ATOM     70  HA  PRO A  34     -39.418  36.765  -3.735  1.00  0.00           H  
ATOM     71  HB3 PRO A  34     -37.210  36.837  -4.191  1.00  0.00           H  
ATOM     72  HB2 PRO A  34     -37.648  38.636  -4.437  1.00  0.00           H  
ATOM     73  HG3 PRO A  34     -36.432  37.247  -6.342  1.00  0.00           H  
ATOM     74  HG2 PRO A  34     -37.816  38.368  -6.712  1.00  0.00           H  
ATOM     75  HD2 PRO A  34     -38.714  36.465  -7.691  1.00  0.00           H  
ATOM     76  HD3 PRO A  34     -37.755  35.342  -6.585  1.00  0.00           H  
ATOM     77  N   LEU A  35     -40.480  39.086  -3.676  1.00  0.00           N  
ATOM     78  CA  LEU A  35     -41.343  40.286  -3.655  1.00  0.00           C  
ATOM     79  C   LEU A  35     -40.651  41.319  -2.727  1.00  0.00           C  
ATOM     80  O   LEU A  35     -40.171  40.999  -1.626  1.00  0.00           O  
ATOM     81  CB  LEU A  35     -42.779  39.957  -3.125  1.00  0.00           C  
ATOM     82  CG  LEU A  35     -43.557  38.999  -3.974  1.00  0.00           C  
ATOM     83  CD1 LEU A  35     -43.303  37.582  -3.476  1.00  0.00           C  
ATOM     84  CD2 LEU A  35     -45.061  39.272  -3.909  1.00  0.00           C  
ATOM     85  H   LEU A  35     -40.106  38.757  -2.797  1.00  0.00           H  
ATOM     86  HA  LEU A  35     -41.416  40.696  -4.663  1.00  0.00           H  
ATOM     87  HB3 LEU A  35     -43.344  40.883  -3.016  1.00  0.00           H  
ATOM     88  HB2 LEU A  35     -42.708  39.565  -2.110  1.00  0.00           H  
ATOM     89  HG  LEU A  35     -43.221  39.082  -5.008  1.00  0.00           H  
ATOM     90 HD11 LEU A  35     -43.864  36.875  -4.088  1.00  0.00           H  
ATOM     91 HD12 LEU A  35     -42.239  37.357  -3.547  1.00  0.00           H  
ATOM     92 HD13 LEU A  35     -43.623  37.498  -2.438  1.00  0.00           H  
ATOM     93 HD21 LEU A  35     -45.589  38.555  -4.539  1.00  0.00           H  
ATOM     94 HD22 LEU A  35     -45.405  39.172  -2.879  1.00  0.00           H  
ATOM     95 HD23 LEU A  35     -45.263  40.282  -4.263  1.00  0.00           H  
ATOM     96  N   GLY A  36     -40.570  42.598  -3.163  1.00  0.00           N  
ATOM     97  CA  GLY A  36     -39.979  43.701  -2.383  1.00  0.00           C  
ATOM     98  C   GLY A  36     -40.924  44.388  -1.406  1.00  0.00           C  
ATOM     99  O   GLY A  36     -42.029  44.794  -1.784  1.00  0.00           O  
ATOM    100  H   GLY A  36     -40.927  42.843  -4.076  1.00  0.00           H  
ATOM    101  HA3 GLY A  36     -39.564  44.442  -3.066  1.00  0.00           H  
ATOM    102  HA2 GLY A  36     -39.107  43.333  -1.842  1.00  0.00           H  
ATOM    103  N   VAL A  37     -40.500  44.621  -0.178  1.00  0.00           N  
ATOM    104  CA  VAL A  37     -41.428  45.175   0.867  1.00  0.00           C  
ATOM    105  C   VAL A  37     -40.651  46.238   1.747  1.00  0.00           C  
ATOM    106  O   VAL A  37     -39.445  45.966   2.025  1.00  0.00           O  
ATOM    107  CB  VAL A  37     -42.021  44.079   1.755  1.00  0.00           C  
ATOM    108  CG1 VAL A  37     -41.024  43.330   2.636  1.00  0.00           C  
ATOM    109  CG2 VAL A  37     -43.171  44.644   2.561  1.00  0.00           C  
ATOM    110  H   VAL A  37     -39.540  44.426   0.071  1.00  0.00           H  
ATOM    111  HA  VAL A  37     -42.248  45.684   0.360  1.00  0.00           H  
ATOM    112  HB  VAL A  37     -42.453  43.339   1.082  1.00  0.00           H  
ATOM    113 HG11 VAL A  37     -41.551  42.578   3.223  1.00  0.00           H  
ATOM    114 HG12 VAL A  37     -40.277  42.845   2.008  1.00  0.00           H  
ATOM    115 HG13 VAL A  37     -40.531  44.034   3.308  1.00  0.00           H  
ATOM    116 HG21 VAL A  37     -43.592  43.861   3.193  1.00  0.00           H  
ATOM    117 HG22 VAL A  37     -42.810  45.460   3.187  1.00  0.00           H  
ATOM    118 HG23 VAL A  37     -43.941  45.016   1.885  1.00  0.00           H  
ATOM    119  N   ILE A  38     -41.231  47.360   2.191  1.00  0.00           N  
ATOM    120  CA  ILE A  38     -40.480  48.288   3.074  1.00  0.00           C  
ATOM    121  C   ILE A  38     -40.755  47.856   4.540  1.00  0.00           C  
ATOM    122  O   ILE A  38     -41.922  47.631   4.953  1.00  0.00           O  
ATOM    123  CB  ILE A  38     -40.913  49.757   2.784  1.00  0.00           C  
ATOM    124  CG1 ILE A  38     -40.447  50.365   1.444  1.00  0.00           C  
ATOM    125  CG2 ILE A  38     -40.310  50.625   3.957  1.00  0.00           C  
ATOM    126  CD1 ILE A  38     -41.300  51.413   0.734  1.00  0.00           C  
ATOM    127  H   ILE A  38     -42.181  47.577   1.926  1.00  0.00           H  
ATOM    128  HA  ILE A  38     -39.415  48.187   2.868  1.00  0.00           H  
ATOM    129  HB  ILE A  38     -42.001  49.815   2.832  1.00  0.00           H  
ATOM    130 HG13 ILE A  38     -40.228  49.556   0.746  1.00  0.00           H  
ATOM    131 HG12 ILE A  38     -39.436  50.755   1.566  1.00  0.00           H  
ATOM    132 HG21 ILE A  38     -40.579  51.671   3.811  1.00  0.00           H  
ATOM    133 HG22 ILE A  38     -40.708  50.277   4.910  1.00  0.00           H  
ATOM    134 HG23 ILE A  38     -39.224  50.528   3.960  1.00  0.00           H  
ATOM    135 HD11 ILE A  38     -40.808  51.718  -0.190  1.00  0.00           H  
ATOM    136 HD12 ILE A  38     -42.277  50.989   0.500  1.00  0.00           H  
ATOM    137 HD13 ILE A  38     -41.426  52.279   1.382  1.00  0.00           H  
ATOM    138  N   HIS A  39     -39.719  47.813   5.410  1.00  0.00           N  
ATOM    139  CA  HIS A  39     -39.773  47.435   6.780  1.00  0.00           C  
ATOM    140  C   HIS A  39     -38.807  48.286   7.557  1.00  0.00           C  
ATOM    141  O   HIS A  39     -37.608  48.337   7.238  1.00  0.00           O  
ATOM    142  CB  HIS A  39     -39.387  45.925   6.927  1.00  0.00           C  
ATOM    143  CG  HIS A  39     -40.386  45.282   7.877  1.00  0.00           C  
ATOM    144  CD2 HIS A  39     -41.761  45.118   7.695  1.00  0.00           C  
ATOM    145  ND1 HIS A  39     -40.102  44.914   9.151  1.00  0.00           N  
ATOM    146  CE1 HIS A  39     -41.284  44.607   9.738  1.00  0.00           C  
ATOM    147  NE2 HIS A  39     -42.334  44.775   8.903  1.00  0.00           N  
ATOM    148  H   HIS A  39     -38.791  48.065   5.104  1.00  0.00           H  
ATOM    149  HA  HIS A  39     -40.782  47.591   7.161  1.00  0.00           H  
ATOM    150  HB3 HIS A  39     -38.384  45.847   7.347  1.00  0.00           H  
ATOM    151  HB2 HIS A  39     -39.448  45.439   5.953  1.00  0.00           H  
ATOM    152  HD2 HIS A  39     -42.197  45.262   6.717  1.00  0.00           H  
ATOM    153  HE1 HIS A  39     -41.307  44.271  10.764  1.00  0.00           H  
ATOM    154  HE2 HIS A  39     -43.338  44.707   8.984  1.00  0.00           H  
ATOM    155  N   ASN A  40     -39.210  48.841   8.710  1.00  0.00           N  
ATOM    156  CA  ASN A  40     -38.347  49.696   9.572  1.00  0.00           C  
ATOM    157  C   ASN A  40     -37.505  50.741   8.841  1.00  0.00           C  
ATOM    158  O   ASN A  40     -36.268  50.810   9.015  1.00  0.00           O  
ATOM    159  CB  ASN A  40     -37.476  48.781  10.471  1.00  0.00           C  
ATOM    160  CG  ASN A  40     -38.278  47.845  11.301  1.00  0.00           C  
ATOM    161  ND2 ASN A  40     -38.139  46.578  11.111  1.00  0.00           N  
ATOM    162  OD1 ASN A  40     -39.194  48.263  11.970  1.00  0.00           O  
ATOM    163  H   ASN A  40     -40.152  48.687   9.042  1.00  0.00           H  
ATOM    164  HA  ASN A  40     -39.014  50.243  10.238  1.00  0.00           H  
ATOM    165  HB3 ASN A  40     -36.853  49.397  11.120  1.00  0.00           H  
ATOM    166  HB2 ASN A  40     -36.786  48.213   9.847  1.00  0.00           H  
ATOM    167 HD22 ASN A  40     -38.673  45.922  11.663  1.00  0.00           H  
ATOM    168 HD21 ASN A  40     -37.495  46.241  10.409  1.00  0.00           H  
ATOM    169  N   SER A  41     -38.144  51.452   7.936  1.00  0.00           N  
ATOM    170  CA  SER A  41     -37.631  52.473   7.137  1.00  0.00           C  
ATOM    171  C   SER A  41     -36.597  52.004   5.985  1.00  0.00           C  
ATOM    172  O   SER A  41     -35.715  52.741   5.567  1.00  0.00           O  
ATOM    173  CB  SER A  41     -37.196  53.732   7.902  1.00  0.00           C  
ATOM    174  OG  SER A  41     -38.343  54.328   8.533  1.00  0.00           O  
ATOM    175  H   SER A  41     -39.123  51.281   7.758  1.00  0.00           H  
ATOM    176  HA  SER A  41     -38.500  52.810   6.572  1.00  0.00           H  
ATOM    177  HB3 SER A  41     -36.753  54.444   7.206  1.00  0.00           H  
ATOM    178  HB2 SER A  41     -36.463  53.461   8.662  1.00  0.00           H  
ATOM    179  HG  SER A  41     -38.071  55.115   9.011  1.00  0.00           H  
ATOM    180  N   THR A  42     -36.584  50.741   5.601  1.00  0.00           N  
ATOM    181  CA  THR A  42     -35.603  50.109   4.681  1.00  0.00           C  
ATOM    182  C   THR A  42     -36.301  49.003   3.833  1.00  0.00           C  
ATOM    183  O   THR A  42     -36.860  48.131   4.402  1.00  0.00           O  
ATOM    184  CB  THR A  42     -34.386  49.411   5.336  1.00  0.00           C  
ATOM    185  CG2 THR A  42     -33.215  50.338   5.869  1.00  0.00           C  
ATOM    186  OG1 THR A  42     -34.776  48.580   6.429  1.00  0.00           O  
ATOM    187  H   THR A  42     -37.290  50.103   5.939  1.00  0.00           H  
ATOM    188  HA  THR A  42     -35.230  50.874   4.001  1.00  0.00           H  
ATOM    189  HB  THR A  42     -33.953  48.757   4.579  1.00  0.00           H  
ATOM    190 HG21 THR A  42     -32.430  49.719   6.302  1.00  0.00           H  
ATOM    191 HG22 THR A  42     -32.806  50.918   5.042  1.00  0.00           H  
ATOM    192 HG23 THR A  42     -33.604  51.014   6.630  1.00  0.00           H  
ATOM    193  HG1 THR A  42     -33.998  48.165   6.809  1.00  0.00           H  
ATOM    194  N   LEU A  43     -36.188  49.047   2.530  1.00  0.00           N  
ATOM    195  CA  LEU A  43     -36.689  47.989   1.656  1.00  0.00           C  
ATOM    196  C   LEU A  43     -36.000  46.623   1.855  1.00  0.00           C  
ATOM    197  O   LEU A  43     -34.805  46.576   2.111  1.00  0.00           O  
ATOM    198  CB  LEU A  43     -36.675  48.534   0.246  1.00  0.00           C  
ATOM    199  CG  LEU A  43     -37.409  47.644  -0.864  1.00  0.00           C  
ATOM    200  CD1 LEU A  43     -38.925  47.889  -0.906  1.00  0.00           C  
ATOM    201  CD2 LEU A  43     -37.004  47.933  -2.280  1.00  0.00           C  
ATOM    202  H   LEU A  43     -35.739  49.837   2.088  1.00  0.00           H  
ATOM    203  HA  LEU A  43     -37.737  47.845   1.918  1.00  0.00           H  
ATOM    204  HB3 LEU A  43     -35.644  48.711  -0.060  1.00  0.00           H  
ATOM    205  HB2 LEU A  43     -37.102  49.536   0.244  1.00  0.00           H  
ATOM    206  HG  LEU A  43     -37.227  46.591  -0.651  1.00  0.00           H  
ATOM    207 HD11 LEU A  43     -39.374  47.260  -1.675  1.00  0.00           H  
ATOM    208 HD12 LEU A  43     -39.360  47.643   0.063  1.00  0.00           H  
ATOM    209 HD13 LEU A  43     -39.117  48.936  -1.135  1.00  0.00           H  
ATOM    210 HD21 LEU A  43     -37.556  47.281  -2.957  1.00  0.00           H  
ATOM    211 HD22 LEU A  43     -37.227  48.973  -2.517  1.00  0.00           H  
ATOM    212 HD23 LEU A  43     -35.935  47.756  -2.396  1.00  0.00           H  
ATOM    213  N   GLN A  44     -36.735  45.535   1.674  1.00  0.00           N  
ATOM    214  CA  GLN A  44     -36.215  44.198   1.723  1.00  0.00           C  
ATOM    215  C   GLN A  44     -36.563  43.416   0.479  1.00  0.00           C  
ATOM    216  O   GLN A  44     -37.656  43.605  -0.027  1.00  0.00           O  
ATOM    217  CB  GLN A  44     -36.804  43.444   2.894  1.00  0.00           C  
ATOM    218  CG  GLN A  44     -36.471  43.981   4.243  1.00  0.00           C  
ATOM    219  CD  GLN A  44     -37.058  43.101   5.360  1.00  0.00           C  
ATOM    220  NE2 GLN A  44     -36.213  42.531   6.178  1.00  0.00           N  
ATOM    221  OE1 GLN A  44     -38.280  42.975   5.503  1.00  0.00           O  
ATOM    222  H   GLN A  44     -37.725  45.618   1.489  1.00  0.00           H  
ATOM    223  HA  GLN A  44     -35.131  44.238   1.831  1.00  0.00           H  
ATOM    224  HB3 GLN A  44     -36.501  42.399   2.838  1.00  0.00           H  
ATOM    225  HB2 GLN A  44     -37.887  43.396   2.783  1.00  0.00           H  
ATOM    226  HG3 GLN A  44     -36.861  44.994   4.336  1.00  0.00           H  
ATOM    227  HG2 GLN A  44     -35.388  44.034   4.355  1.00  0.00           H  
ATOM    228 HE22 GLN A  44     -36.552  41.945   6.927  1.00  0.00           H  
ATOM    229 HE21 GLN A  44     -35.220  42.678   6.062  1.00  0.00           H  
ATOM    230  N   VAL A  45     -35.716  42.486   0.046  1.00  0.00           N  
ATOM    231  CA  VAL A  45     -36.105  41.299  -0.724  1.00  0.00           C  
ATOM    232  C   VAL A  45     -36.870  40.412   0.200  1.00  0.00           C  
ATOM    233  O   VAL A  45     -36.373  39.983   1.250  1.00  0.00           O  
ATOM    234  CB  VAL A  45     -34.869  40.637  -1.417  1.00  0.00           C  
ATOM    235  CG1 VAL A  45     -33.756  40.253  -0.448  1.00  0.00           C  
ATOM    236  CG2 VAL A  45     -35.315  39.507  -2.380  1.00  0.00           C  
ATOM    237  H   VAL A  45     -34.729  42.572   0.241  1.00  0.00           H  
ATOM    238  HA  VAL A  45     -36.788  41.623  -1.509  1.00  0.00           H  
ATOM    239  HB  VAL A  45     -34.444  41.411  -2.055  1.00  0.00           H  
ATOM    240 HG11 VAL A  45     -32.933  39.800  -1.001  1.00  0.00           H  
ATOM    241 HG12 VAL A  45     -33.398  41.145   0.068  1.00  0.00           H  
ATOM    242 HG13 VAL A  45     -34.138  39.541   0.282  1.00  0.00           H  
ATOM    243 HG21 VAL A  45     -34.437  39.062  -2.849  1.00  0.00           H  
ATOM    244 HG22 VAL A  45     -35.853  38.743  -1.819  1.00  0.00           H  
ATOM    245 HG23 VAL A  45     -35.967  39.920  -3.149  1.00  0.00           H  
ATOM    246  N   SER A  46     -38.017  40.004  -0.086  1.00  0.00           N  
ATOM    247  CA  SER A  46     -38.857  39.159   0.771  1.00  0.00           C  
ATOM    248  C   SER A  46     -39.689  38.161   0.005  1.00  0.00           C  
ATOM    249  O   SER A  46     -39.528  37.985  -1.199  1.00  0.00           O  
ATOM    250  CB  SER A  46     -39.577  39.977   1.806  1.00  0.00           C  
ATOM    251  OG  SER A  46     -40.016  39.118   2.816  1.00  0.00           O  
ATOM    252  H   SER A  46     -38.437  40.254  -0.970  1.00  0.00           H  
ATOM    253  HA  SER A  46     -38.151  38.554   1.340  1.00  0.00           H  
ATOM    254  HB3 SER A  46     -40.436  40.467   1.347  1.00  0.00           H  
ATOM    255  HB2 SER A  46     -38.892  40.713   2.228  1.00  0.00           H  
ATOM    256  HG  SER A  46     -40.480  39.624   3.488  1.00  0.00           H  
ATOM    257  N   ASP A  47     -40.567  37.451   0.699  1.00  0.00           N  
ATOM    258  CA  ASP A  47     -41.740  36.753   0.125  1.00  0.00           C  
ATOM    259  C   ASP A  47     -42.909  36.653   1.086  1.00  0.00           C  
ATOM    260  O   ASP A  47     -42.776  37.087   2.233  1.00  0.00           O  
ATOM    261  CB  ASP A  47     -41.299  35.301  -0.308  1.00  0.00           C  
ATOM    262  CG  ASP A  47     -42.310  34.442  -1.071  1.00  0.00           C  
ATOM    263  OD1 ASP A  47     -43.311  35.004  -1.533  1.00  0.00           O  
ATOM    264  OD2 ASP A  47     -42.052  33.237  -1.205  1.00  0.00           O1-
ATOM    265  H   ASP A  47     -40.462  37.355   1.699  1.00  0.00           H  
ATOM    266  HA  ASP A  47     -42.066  37.295  -0.763  1.00  0.00           H  
ATOM    267  HB3 ASP A  47     -40.958  34.755   0.571  1.00  0.00           H  
ATOM    268  HB2 ASP A  47     -40.377  35.365  -0.886  1.00  0.00           H  
ATOM    269  N   VAL A  48     -44.134  36.273   0.779  1.00  0.00           N  
ATOM    270  CA  VAL A  48     -45.363  36.445   1.574  1.00  0.00           C  
ATOM    271  C   VAL A  48     -45.413  35.639   2.877  1.00  0.00           C  
ATOM    272  O   VAL A  48     -46.024  36.082   3.882  1.00  0.00           O  
ATOM    273  CB  VAL A  48     -46.583  36.080   0.758  1.00  0.00           C  
ATOM    274  CG1 VAL A  48     -46.585  37.220  -0.369  1.00  0.00           C  
ATOM    275  CG2 VAL A  48     -46.680  34.663   0.205  1.00  0.00           C  
ATOM    276  H   VAL A  48     -44.312  35.801  -0.097  1.00  0.00           H  
ATOM    277  HA  VAL A  48     -45.442  37.500   1.835  1.00  0.00           H  
ATOM    278  HB  VAL A  48     -47.457  36.244   1.388  1.00  0.00           H  
ATOM    279 HG11 VAL A  48     -47.433  37.069  -1.038  1.00  0.00           H  
ATOM    280 HG12 VAL A  48     -46.665  38.198   0.104  1.00  0.00           H  
ATOM    281 HG13 VAL A  48     -45.659  37.169  -0.941  1.00  0.00           H  
ATOM    282 HG21 VAL A  48     -47.609  34.554  -0.357  1.00  0.00           H  
ATOM    283 HG22 VAL A  48     -45.833  34.472  -0.454  1.00  0.00           H  
ATOM    284 HG23 VAL A  48     -46.668  33.950   1.029  1.00  0.00           H  
ATOM    285  N   ASP A  49     -44.825  34.459   2.881  1.00  0.00           N  
ATOM    286  CA  ASP A  49     -44.566  33.641   4.057  1.00  0.00           C  
ATOM    287  C   ASP A  49     -43.476  34.305   4.959  1.00  0.00           C  
ATOM    288  O   ASP A  49     -43.580  34.061   6.169  1.00  0.00           O  
ATOM    289  CB  ASP A  49     -44.135  32.226   3.783  1.00  0.00           C  
ATOM    290  CG  ASP A  49     -42.682  32.213   3.165  1.00  0.00           C  
ATOM    291  OD1 ASP A  49     -42.462  33.035   2.245  1.00  0.00           O  
ATOM    292  OD2 ASP A  49     -41.909  31.241   3.323  1.00  0.00           O1-
ATOM    293  H   ASP A  49     -44.511  34.049   2.013  1.00  0.00           H  
ATOM    294  HA  ASP A  49     -45.489  33.597   4.636  1.00  0.00           H  
ATOM    295  HB3 ASP A  49     -44.831  31.762   3.084  1.00  0.00           H  
ATOM    296  HB2 ASP A  49     -44.138  31.659   4.715  1.00  0.00           H  
ATOM    297  N   LYS A  50     -42.561  35.091   4.398  1.00  0.00           N  
ATOM    298  CA  LYS A  50     -41.450  35.727   5.159  1.00  0.00           C  
ATOM    299  C   LYS A  50     -41.837  37.062   5.806  1.00  0.00           C  
ATOM    300  O   LYS A  50     -41.038  37.521   6.623  1.00  0.00           O  
ATOM    301  CB  LYS A  50     -40.190  35.898   4.260  1.00  0.00           C  
ATOM    302  CG  LYS A  50     -39.743  34.531   3.889  1.00  0.00           C  
ATOM    303  CD  LYS A  50     -38.475  34.541   3.043  1.00  0.00           C  
ATOM    304  CE  LYS A  50     -38.109  33.104   2.698  1.00  0.00           C  
ATOM    305  NZ  LYS A  50     -36.993  32.607   3.450  1.00  0.00           N1+
ATOM    306  H   LYS A  50     -42.599  35.283   3.407  1.00  0.00           H  
ATOM    307  HA  LYS A  50     -41.179  35.045   5.966  1.00  0.00           H  
ATOM    308  HB3 LYS A  50     -39.404  36.395   4.828  1.00  0.00           H  
ATOM    309  HB2 LYS A  50     -40.461  36.447   3.358  1.00  0.00           H  
ATOM    310  HG3 LYS A  50     -40.540  34.025   3.342  1.00  0.00           H  
ATOM    311  HG2 LYS A  50     -39.571  33.949   4.794  1.00  0.00           H  
ATOM    312  HD3 LYS A  50     -37.663  34.996   3.611  1.00  0.00           H  
ATOM    313  HD2 LYS A  50     -38.655  35.100   2.124  1.00  0.00           H  
ATOM    314  HE3 LYS A  50     -37.889  33.032   1.633  1.00  0.00           H  
ATOM    315  HE2 LYS A  50     -38.974  32.461   2.864  1.00  0.00           H  
ATOM    316  HZ1 LYS A  50     -36.802  31.654   3.177  1.00  0.00           H  
ATOM    317  HZ2 LYS A  50     -36.181  33.179   3.267  1.00  0.00           H  
ATOM    318  HZ3 LYS A  50     -37.211  32.637   4.436  1.00  0.00           H  
ATOM    319  N   LEU A  51     -42.971  37.677   5.561  1.00  0.00           N  
ATOM    320  CA  LEU A  51     -43.525  38.742   6.331  1.00  0.00           C  
ATOM    321  C   LEU A  51     -43.896  38.362   7.786  1.00  0.00           C  
ATOM    322  O   LEU A  51     -44.156  37.153   8.027  1.00  0.00           O  
ATOM    323  CB  LEU A  51     -44.790  39.303   5.650  1.00  0.00           C  
ATOM    324  CG  LEU A  51     -44.759  39.798   4.232  1.00  0.00           C  
ATOM    325  CD1 LEU A  51     -46.192  40.169   3.912  1.00  0.00           C  
ATOM    326  CD2 LEU A  51     -43.765  40.980   4.126  1.00  0.00           C  
ATOM    327  H   LEU A  51     -43.533  37.404   4.767  1.00  0.00           H  
ATOM    328  HA  LEU A  51     -42.785  39.543   6.373  1.00  0.00           H  
ATOM    329  HB3 LEU A  51     -45.215  40.080   6.284  1.00  0.00           H  
ATOM    330  HB2 LEU A  51     -45.596  38.575   5.750  1.00  0.00           H  
ATOM    331  HG  LEU A  51     -44.437  38.992   3.573  1.00  0.00           H  
ATOM    332 HD11 LEU A  51     -46.251  40.541   2.889  1.00  0.00           H  
ATOM    333 HD12 LEU A  51     -46.828  39.290   4.015  1.00  0.00           H  
ATOM    334 HD13 LEU A  51     -46.529  40.944   4.600  1.00  0.00           H  
ATOM    335 HD21 LEU A  51     -43.739  41.342   3.098  1.00  0.00           H  
ATOM    336 HD22 LEU A  51     -44.085  41.785   4.788  1.00  0.00           H  
ATOM    337 HD23 LEU A  51     -42.769  40.646   4.418  1.00  0.00           H  
ATOM    338  N   VAL A  52     -43.876  39.327   8.704  1.00  0.00           N  
ATOM    339  CA  VAL A  52     -44.010  39.161  10.128  1.00  0.00           C  
ATOM    340  C   VAL A  52     -45.519  39.145  10.507  1.00  0.00           C  
ATOM    341  O   VAL A  52     -46.280  39.761   9.859  1.00  0.00           O  
ATOM    342  CB  VAL A  52     -43.187  40.220  10.897  1.00  0.00           C  
ATOM    343  CG1 VAL A  52     -41.662  39.821  10.970  1.00  0.00           C  
ATOM    344  CG2 VAL A  52     -43.333  41.607  10.365  1.00  0.00           C  
ATOM    345  H   VAL A  52     -43.757  40.289   8.421  1.00  0.00           H  
ATOM    346  HA  VAL A  52     -43.601  38.184  10.382  1.00  0.00           H  
ATOM    347  HB  VAL A  52     -43.561  40.232  11.921  1.00  0.00           H  
ATOM    348 HG11 VAL A  52     -41.111  40.587  11.517  1.00  0.00           H  
ATOM    349 HG12 VAL A  52     -41.560  38.866  11.483  1.00  0.00           H  
ATOM    350 HG13 VAL A  52     -41.260  39.736   9.960  1.00  0.00           H  
ATOM    351 HG21 VAL A  52     -42.725  42.290  10.958  1.00  0.00           H  
ATOM    352 HG22 VAL A  52     -43.003  41.635   9.326  1.00  0.00           H  
ATOM    353 HG23 VAL A  52     -44.379  41.909  10.421  1.00  0.00           H  
ATOM    354  N   CYS A  53     -45.893  38.586  11.659  1.00  0.00           N  
ATOM    355  CA  CYS A  53     -47.253  38.529  12.203  1.00  0.00           C  
ATOM    356  C   CYS A  53     -48.013  39.887  12.240  1.00  0.00           C  
ATOM    357  O   CYS A  53     -49.142  39.938  11.790  1.00  0.00           O  
ATOM    358  CB  CYS A  53     -47.147  38.021  13.664  1.00  0.00           C  
ATOM    359  SG  CYS A  53     -46.621  36.374  13.988  1.00  0.00           S  
ATOM    360  H   CYS A  53     -45.205  38.145  12.253  1.00  0.00           H  
ATOM    361  HA  CYS A  53     -47.836  37.814  11.622  1.00  0.00           H  
ATOM    362  HB3 CYS A  53     -48.097  38.195  14.169  1.00  0.00           H  
ATOM    363  HB2 CYS A  53     -46.524  38.710  14.234  1.00  0.00           H  
ATOM    364  HG  CYS A  53     -46.606  36.162  15.308  1.00  0.00           H  
ATOM    365  N   ARG A  54     -47.334  40.940  12.670  1.00  0.00           N  
ATOM    366  CA  ARG A  54     -47.925  42.282  12.626  1.00  0.00           C  
ATOM    367  C   ARG A  54     -48.140  42.729  11.155  1.00  0.00           C  
ATOM    368  O   ARG A  54     -49.057  43.538  10.982  1.00  0.00           O  
ATOM    369  CB  ARG A  54     -47.119  43.361  13.491  1.00  0.00           C  
ATOM    370  CG  ARG A  54     -47.184  43.267  15.002  1.00  0.00           C  
ATOM    371  CD  ARG A  54     -48.635  43.612  15.405  1.00  0.00           C  
ATOM    372  NE  ARG A  54     -48.907  43.271  16.790  1.00  0.00           N  
ATOM    373  CZ  ARG A  54     -50.084  43.213  17.309  1.00  0.00           C  
ATOM    374  NH1 ARG A  54     -50.262  42.622  18.446  1.00  0.00           N  
ATOM    375  NH2 ARG A  54     -51.160  43.558  16.670  1.00  0.00           N1+
ATOM    376  H   ARG A  54     -46.398  40.824  13.033  1.00  0.00           H  
ATOM    377  HA  ARG A  54     -48.915  42.201  13.075  1.00  0.00           H  
ATOM    378  HB3 ARG A  54     -47.421  44.362  13.183  1.00  0.00           H  
ATOM    379  HB2 ARG A  54     -46.074  43.361  13.178  1.00  0.00           H  
ATOM    380  HG3 ARG A  54     -46.502  43.996  15.441  1.00  0.00           H  
ATOM    381  HG2 ARG A  54     -46.956  42.247  15.312  1.00  0.00           H  
ATOM    382  HD3 ARG A  54     -49.329  43.077  14.756  1.00  0.00           H  
ATOM    383  HD2 ARG A  54     -48.809  44.677  15.253  1.00  0.00           H  
ATOM    384  HE  ARG A  54     -48.095  43.072  17.357  1.00  0.00           H  
ATOM    385 HH12 ARG A  54     -51.185  42.576  18.853  1.00  0.00           H  
ATOM    386 HH11 ARG A  54     -49.477  42.206  18.927  1.00  0.00           H  
ATOM    387 HH22 ARG A  54     -52.060  43.493  17.123  1.00  0.00           H  
ATOM    388 HH21 ARG A  54     -51.097  43.892  15.719  1.00  0.00           H  
ATOM    389  N   ASP A  55     -47.391  42.359  10.081  1.00  0.00           N  
ATOM    390  CA  ASP A  55     -47.774  42.797   8.692  1.00  0.00           C  
ATOM    391  C   ASP A  55     -49.199  42.369   8.323  1.00  0.00           C  
ATOM    392  O   ASP A  55     -49.579  41.236   8.585  1.00  0.00           O  
ATOM    393  CB  ASP A  55     -46.780  42.376   7.720  1.00  0.00           C  
ATOM    394  CG  ASP A  55     -45.295  42.832   7.979  1.00  0.00           C  
ATOM    395  OD1 ASP A  55     -45.041  43.858   8.676  1.00  0.00           O  
ATOM    396  OD2 ASP A  55     -44.453  42.139   7.360  1.00  0.00           O1-
ATOM    397  H   ASP A  55     -46.571  41.785  10.211  1.00  0.00           H  
ATOM    398  HA  ASP A  55     -47.765  43.886   8.695  1.00  0.00           H  
ATOM    399  HB3 ASP A  55     -47.087  42.704   6.726  1.00  0.00           H  
ATOM    400  HB2 ASP A  55     -46.810  41.291   7.623  1.00  0.00           H  
ATOM    401  N   LYS A  56     -49.913  43.280   7.646  1.00  0.00           N  
ATOM    402  CA  LYS A  56     -51.392  43.203   7.399  1.00  0.00           C  
ATOM    403  C   LYS A  56     -51.777  43.581   5.928  1.00  0.00           C  
ATOM    404  O   LYS A  56     -51.087  44.407   5.308  1.00  0.00           O  
ATOM    405  CB  LYS A  56     -52.091  44.100   8.439  1.00  0.00           C  
ATOM    406  CG  LYS A  56     -53.633  44.130   8.370  1.00  0.00           C  
ATOM    407  CD  LYS A  56     -54.019  44.843   9.703  1.00  0.00           C  
ATOM    408  CE  LYS A  56     -55.482  44.721  10.026  1.00  0.00           C  
ATOM    409  NZ  LYS A  56     -56.283  45.454   9.030  1.00  0.00           N1+
ATOM    410  H   LYS A  56     -49.456  44.093   7.257  1.00  0.00           H  
ATOM    411  HA  LYS A  56     -51.710  42.176   7.574  1.00  0.00           H  
ATOM    412  HB3 LYS A  56     -51.707  45.116   8.354  1.00  0.00           H  
ATOM    413  HB2 LYS A  56     -51.782  43.799   9.440  1.00  0.00           H  
ATOM    414  HG3 LYS A  56     -54.014  43.109   8.387  1.00  0.00           H  
ATOM    415  HG2 LYS A  56     -53.943  44.748   7.528  1.00  0.00           H  
ATOM    416  HD3 LYS A  56     -53.748  45.897   9.641  1.00  0.00           H  
ATOM    417  HD2 LYS A  56     -53.432  44.427  10.521  1.00  0.00           H  
ATOM    418  HE3 LYS A  56     -55.671  45.132  11.018  1.00  0.00           H  
ATOM    419  HE2 LYS A  56     -55.770  43.670  10.018  1.00  0.00           H  
ATOM    420  HZ1 LYS A  56     -57.264  45.366   9.255  1.00  0.00           H  
ATOM    421  HZ2 LYS A  56     -56.022  46.429   9.040  1.00  0.00           H  
ATOM    422  HZ3 LYS A  56     -56.114  45.070   8.111  1.00  0.00           H  
ATOM    423  N   LEU A  57     -52.705  42.953   5.281  1.00  0.00           N  
ATOM    424  CA  LEU A  57     -53.236  43.133   3.944  1.00  0.00           C  
ATOM    425  C   LEU A  57     -54.734  43.122   3.964  1.00  0.00           C  
ATOM    426  O   LEU A  57     -55.321  42.229   4.534  1.00  0.00           O  
ATOM    427  CB  LEU A  57     -52.658  42.091   2.977  1.00  0.00           C  
ATOM    428  CG  LEU A  57     -51.190  42.328   2.656  1.00  0.00           C  
ATOM    429  CD1 LEU A  57     -50.747  41.196   1.777  1.00  0.00           C  
ATOM    430  CD2 LEU A  57     -51.102  43.505   1.726  1.00  0.00           C  
ATOM    431  H   LEU A  57     -53.196  42.187   5.720  1.00  0.00           H  
ATOM    432  HA  LEU A  57     -52.919  44.115   3.595  1.00  0.00           H  
ATOM    433  HB3 LEU A  57     -53.237  42.095   2.053  1.00  0.00           H  
ATOM    434  HB2 LEU A  57     -52.780  41.095   3.404  1.00  0.00           H  
ATOM    435  HG  LEU A  57     -50.572  42.443   3.547  1.00  0.00           H  
ATOM    436 HD11 LEU A  57     -49.695  41.325   1.520  1.00  0.00           H  
ATOM    437 HD12 LEU A  57     -50.879  40.252   2.305  1.00  0.00           H  
ATOM    438 HD13 LEU A  57     -51.345  41.187   0.865  1.00  0.00           H  
ATOM    439 HD21 LEU A  57     -50.058  43.697   1.479  1.00  0.00           H  
ATOM    440 HD22 LEU A  57     -51.658  43.289   0.813  1.00  0.00           H  
ATOM    441 HD23 LEU A  57     -51.528  44.384   2.211  1.00  0.00           H  
ATOM    442  N   SER A  58     -55.331  44.175   3.426  1.00  0.00           N  
ATOM    443  CA  SER A  58     -56.816  44.308   3.377  1.00  0.00           C  
ATOM    444  C   SER A  58     -57.338  44.032   2.007  1.00  0.00           C  
ATOM    445  O   SER A  58     -58.522  44.019   1.873  1.00  0.00           O  
ATOM    446  CB  SER A  58     -57.214  45.696   3.919  1.00  0.00           C  
ATOM    447  OG  SER A  58     -56.501  46.773   3.257  1.00  0.00           O  
ATOM    448  H   SER A  58     -54.779  44.922   3.031  1.00  0.00           H  
ATOM    449  HA  SER A  58     -57.238  43.559   4.047  1.00  0.00           H  
ATOM    450  HB3 SER A  58     -57.017  45.737   4.991  1.00  0.00           H  
ATOM    451  HB2 SER A  58     -58.287  45.840   3.794  1.00  0.00           H  
ATOM    452  HG  SER A  58     -56.779  47.615   3.625  1.00  0.00           H  
ATOM    453  N   SER A  59     -56.495  43.781   0.974  1.00  0.00           N  
ATOM    454  CA  SER A  59     -56.879  43.566  -0.428  1.00  0.00           C  
ATOM    455  C   SER A  59     -55.908  42.684  -1.213  1.00  0.00           C  
ATOM    456  O   SER A  59     -54.737  42.952  -1.130  1.00  0.00           O  
ATOM    457  CB  SER A  59     -56.999  44.943  -1.148  1.00  0.00           C  
ATOM    458  OG  SER A  59     -57.476  44.790  -2.443  1.00  0.00           O  
ATOM    459  H   SER A  59     -55.500  43.727   1.137  1.00  0.00           H  
ATOM    460  HA  SER A  59     -57.859  43.088  -0.443  1.00  0.00           H  
ATOM    461  HB3 SER A  59     -56.021  45.424  -1.175  1.00  0.00           H  
ATOM    462  HB2 SER A  59     -57.674  45.587  -0.586  1.00  0.00           H  
ATOM    463  HG  SER A  59     -57.541  45.650  -2.864  1.00  0.00           H  
ATOM    464  N   THR A  60     -56.395  41.765  -2.111  1.00  0.00           N  
ATOM    465  CA  THR A  60     -55.670  41.121  -3.251  1.00  0.00           C  
ATOM    466  C   THR A  60     -54.886  42.170  -4.138  1.00  0.00           C  
ATOM    467  O   THR A  60     -53.813  41.837  -4.643  1.00  0.00           O  
ATOM    468  CB  THR A  60     -56.636  40.472  -4.234  1.00  0.00           C  
ATOM    469  CG2 THR A  60     -57.205  39.150  -3.638  1.00  0.00           C  
ATOM    470  OG1 THR A  60     -57.645  41.292  -4.646  1.00  0.00           O  
ATOM    471  H   THR A  60     -57.352  41.448  -2.042  1.00  0.00           H  
ATOM    472  HA  THR A  60     -54.976  40.373  -2.868  1.00  0.00           H  
ATOM    473  HB  THR A  60     -56.060  40.203  -5.119  1.00  0.00           H  
ATOM    474 HG21 THR A  60     -57.894  38.696  -4.350  1.00  0.00           H  
ATOM    475 HG22 THR A  60     -56.385  38.461  -3.435  1.00  0.00           H  
ATOM    476 HG23 THR A  60     -57.733  39.367  -2.709  1.00  0.00           H  
ATOM    477  HG1 THR A  60     -58.212  40.819  -5.261  1.00  0.00           H  
ATOM    478  N   ASN A  61     -55.359  43.425  -4.191  1.00  0.00           N  
ATOM    479  CA  ASN A  61     -54.775  44.485  -5.020  1.00  0.00           C  
ATOM    480  C   ASN A  61     -53.614  45.247  -4.335  1.00  0.00           C  
ATOM    481  O   ASN A  61     -52.986  46.060  -5.016  1.00  0.00           O  
ATOM    482  CB  ASN A  61     -55.866  45.478  -5.500  1.00  0.00           C  
ATOM    483  CG  ASN A  61     -56.999  44.873  -6.348  1.00  0.00           C  
ATOM    484  ND2 ASN A  61     -58.096  45.606  -6.500  1.00  0.00           N  
ATOM    485  OD1 ASN A  61     -56.903  43.775  -6.888  1.00  0.00           O  
ATOM    486  H   ASN A  61     -56.163  43.685  -3.639  1.00  0.00           H  
ATOM    487  HA  ASN A  61     -54.364  44.007  -5.910  1.00  0.00           H  
ATOM    488  HB3 ASN A  61     -55.396  46.290  -6.054  1.00  0.00           H  
ATOM    489  HB2 ASN A  61     -56.295  45.984  -4.635  1.00  0.00           H  
ATOM    490 HD22 ASN A  61     -58.867  45.253  -7.049  1.00  0.00           H  
ATOM    491 HD21 ASN A  61     -58.158  46.516  -6.068  1.00  0.00           H  
ATOM    492  N   GLN A  62     -53.336  45.053  -3.026  1.00  0.00           N  
ATOM    493  CA  GLN A  62     -52.070  45.562  -2.461  1.00  0.00           C  
ATOM    494  C   GLN A  62     -50.762  44.749  -2.768  1.00  0.00           C  
ATOM    495  O   GLN A  62     -49.694  45.312  -2.464  1.00  0.00           O  
ATOM    496  CB  GLN A  62     -52.280  45.575  -0.914  1.00  0.00           C  
ATOM    497  CG  GLN A  62     -53.212  46.731  -0.539  1.00  0.00           C  
ATOM    498  CD  GLN A  62     -54.105  46.575   0.712  1.00  0.00           C  
ATOM    499  NE2 GLN A  62     -55.262  47.280   0.728  1.00  0.00           N  
ATOM    500  OE1 GLN A  62     -53.812  45.785   1.636  1.00  0.00           O  
ATOM    501  H   GLN A  62     -53.994  44.562  -2.438  1.00  0.00           H  
ATOM    502  HA  GLN A  62     -51.927  46.588  -2.800  1.00  0.00           H  
ATOM    503  HB3 GLN A  62     -51.318  45.709  -0.418  1.00  0.00           H  
ATOM    504  HB2 GLN A  62     -52.727  44.632  -0.600  1.00  0.00           H  
ATOM    505  HG3 GLN A  62     -53.838  46.976  -1.397  1.00  0.00           H  
ATOM    506  HG2 GLN A  62     -52.626  47.646  -0.447  1.00  0.00           H  
ATOM    507 HE22 GLN A  62     -55.883  47.214   1.522  1.00  0.00           H  
ATOM    508 HE21 GLN A  62     -55.504  47.871  -0.054  1.00  0.00           H  
ATOM    509  N   LEU A  63     -50.836  43.490  -3.279  1.00  0.00           N  
ATOM    510  CA  LEU A  63     -49.729  43.063  -4.052  1.00  0.00           C  
ATOM    511  C   LEU A  63     -49.708  43.885  -5.412  1.00  0.00           C  
ATOM    512  O   LEU A  63     -50.802  43.959  -6.005  1.00  0.00           O  
ATOM    513  CB  LEU A  63     -49.728  41.532  -4.252  1.00  0.00           C  
ATOM    514  CG  LEU A  63     -49.776  40.678  -2.946  1.00  0.00           C  
ATOM    515  CD1 LEU A  63     -49.884  39.234  -3.446  1.00  0.00           C  
ATOM    516  CD2 LEU A  63     -48.670  40.784  -1.954  1.00  0.00           C  
ATOM    517  H   LEU A  63     -51.649  42.919  -3.099  1.00  0.00           H  
ATOM    518  HA  LEU A  63     -48.825  43.321  -3.499  1.00  0.00           H  
ATOM    519  HB3 LEU A  63     -48.855  41.246  -4.838  1.00  0.00           H  
ATOM    520  HB2 LEU A  63     -50.563  41.252  -4.895  1.00  0.00           H  
ATOM    521  HG  LEU A  63     -50.705  40.918  -2.429  1.00  0.00           H  
ATOM    522 HD11 LEU A  63     -49.924  38.556  -2.594  1.00  0.00           H  
ATOM    523 HD12 LEU A  63     -50.791  39.122  -4.042  1.00  0.00           H  
ATOM    524 HD13 LEU A  63     -49.016  38.996  -4.060  1.00  0.00           H  
ATOM    525 HD21 LEU A  63     -48.871  40.121  -1.113  1.00  0.00           H  
ATOM    526 HD22 LEU A  63     -47.730  40.497  -2.426  1.00  0.00           H  
ATOM    527 HD23 LEU A  63     -48.597  41.811  -1.598  1.00  0.00           H  
ATOM    528  N   ARG A  64     -48.558  44.410  -5.841  1.00  0.00           N  
ATOM    529  CA  ARG A  64     -48.411  45.114  -7.115  1.00  0.00           C  
ATOM    530  C   ARG A  64     -47.047  44.774  -7.746  1.00  0.00           C  
ATOM    531  O   ARG A  64     -46.289  43.977  -7.190  1.00  0.00           O  
ATOM    532  CB  ARG A  64     -48.617  46.638  -6.925  1.00  0.00           C  
ATOM    533  CG  ARG A  64     -50.003  47.013  -6.366  1.00  0.00           C  
ATOM    534  CD  ARG A  64     -50.221  48.522  -6.227  1.00  0.00           C  
ATOM    535  NE  ARG A  64     -51.623  48.833  -5.902  1.00  0.00           N  
ATOM    536  CZ  ARG A  64     -52.214  50.039  -5.933  1.00  0.00           C  
ATOM    537  NH1 ARG A  64     -51.536  51.151  -6.244  1.00  0.00           N  
ATOM    538  NH2 ARG A  64     -53.518  50.127  -5.656  1.00  0.00           N1+
ATOM    539  H   ARG A  64     -47.725  44.333  -5.275  1.00  0.00           H  
ATOM    540  HA  ARG A  64     -49.189  44.752  -7.788  1.00  0.00           H  
ATOM    541  HB3 ARG A  64     -48.462  47.146  -7.877  1.00  0.00           H  
ATOM    542  HB2 ARG A  64     -47.843  47.029  -6.264  1.00  0.00           H  
ATOM    543  HG3 ARG A  64     -50.143  46.538  -5.395  1.00  0.00           H  
ATOM    544  HG2 ARG A  64     -50.778  46.593  -7.008  1.00  0.00           H  
ATOM    545  HD3 ARG A  64     -49.947  49.015  -7.160  1.00  0.00           H  
ATOM    546  HD2 ARG A  64     -49.570  48.912  -5.444  1.00  0.00           H  
ATOM    547  HE  ARG A  64     -52.153  48.017  -5.632  1.00  0.00           H  
ATOM    548 HH12 ARG A  64     -52.009  52.043  -6.259  1.00  0.00           H  
ATOM    549 HH11 ARG A  64     -50.552  51.098  -6.463  1.00  0.00           H  
ATOM    550 HH22 ARG A  64     -53.978  51.025  -5.675  1.00  0.00           H  
ATOM    551 HH21 ARG A  64     -54.043  49.295  -5.428  1.00  0.00           H  
ATOM    552  N   SER A  65     -46.734  45.380  -8.895  1.00  0.00           N  
ATOM    553  CA  SER A  65     -45.481  45.175  -9.614  1.00  0.00           C  
ATOM    554  C   SER A  65     -45.128  46.406 -10.454  1.00  0.00           C  
ATOM    555  O   SER A  65     -45.987  47.268 -10.666  1.00  0.00           O  
ATOM    556  CB  SER A  65     -45.581  43.873 -10.440  1.00  0.00           C  
ATOM    557  OG  SER A  65     -46.605  43.933 -11.424  1.00  0.00           O  
ATOM    558  H   SER A  65     -47.384  46.027  -9.318  1.00  0.00           H  
ATOM    559  HA  SER A  65     -44.692  45.040  -8.874  1.00  0.00           H  
ATOM    560  HB3 SER A  65     -45.770  43.033  -9.771  1.00  0.00           H  
ATOM    561  HB2 SER A  65     -44.624  43.677 -10.924  1.00  0.00           H  
ATOM    562  HG  SER A  65     -46.631  43.106 -11.911  1.00  0.00           H  
ATOM    563  N   VAL A  66     -43.869  46.474 -10.901  1.00  0.00           N  
ATOM    564  CA  VAL A  66     -43.377  47.524 -11.776  1.00  0.00           C  
ATOM    565  C   VAL A  66     -42.450  46.936 -12.861  1.00  0.00           C  
ATOM    566  O   VAL A  66     -41.496  46.230 -12.536  1.00  0.00           O  
ATOM    567  CB  VAL A  66     -42.691  48.668 -10.972  1.00  0.00           C  
ATOM    568  CG1 VAL A  66     -41.469  48.234 -10.136  1.00  0.00           C  
ATOM    569  CG2 VAL A  66     -42.357  49.897 -11.840  1.00  0.00           C  
ATOM    570  H   VAL A  66     -43.199  45.769 -10.631  1.00  0.00           H  
ATOM    571  HA  VAL A  66     -44.240  47.954 -12.284  1.00  0.00           H  
ATOM    572  HB  VAL A  66     -43.434  49.008 -10.251  1.00  0.00           H  
ATOM    573 HG11 VAL A  66     -41.060  49.098  -9.613  1.00  0.00           H  
ATOM    574 HG12 VAL A  66     -41.775  47.481  -9.409  1.00  0.00           H  
ATOM    575 HG13 VAL A  66     -40.709  47.815 -10.795  1.00  0.00           H  
ATOM    576 HG21 VAL A  66     -41.880  50.659 -11.223  1.00  0.00           H  
ATOM    577 HG22 VAL A  66     -41.679  49.603 -12.642  1.00  0.00           H  
ATOM    578 HG23 VAL A  66     -43.274  50.298 -12.270  1.00  0.00           H  
ATOM    579  N   GLY A  67     -42.767  47.232 -14.128  1.00  0.00           N  
ATOM    580  CA  GLY A  67     -41.907  47.087 -15.286  1.00  0.00           C  
ATOM    581  C   GLY A  67     -40.881  48.217 -15.440  1.00  0.00           C  
ATOM    582  O   GLY A  67     -41.162  49.249 -16.011  1.00  0.00           O  
ATOM    583  H   GLY A  67     -43.683  47.594 -14.348  1.00  0.00           H  
ATOM    584  HA3 GLY A  67     -42.519  47.029 -16.187  1.00  0.00           H  
ATOM    585  HA2 GLY A  67     -41.386  46.132 -15.232  1.00  0.00           H  
ATOM    586  N   LEU A  68     -39.662  48.067 -14.929  1.00  0.00           N  
ATOM    587  CA  LEU A  68     -38.553  49.045 -14.967  1.00  0.00           C  
ATOM    588  C   LEU A  68     -37.808  49.003 -16.326  1.00  0.00           C  
ATOM    589  O   LEU A  68     -37.668  47.916 -16.861  1.00  0.00           O  
ATOM    590  CB  LEU A  68     -37.623  48.813 -13.793  1.00  0.00           C  
ATOM    591  CG  LEU A  68     -38.261  49.199 -12.460  1.00  0.00           C  
ATOM    592  CD1 LEU A  68     -37.895  48.185 -11.377  1.00  0.00           C  
ATOM    593  CD2 LEU A  68     -37.692  50.593 -12.098  1.00  0.00           C  
ATOM    594  H   LEU A  68     -39.415  47.210 -14.454  1.00  0.00           H  
ATOM    595  HA  LEU A  68     -38.984  50.039 -14.856  1.00  0.00           H  
ATOM    596  HB3 LEU A  68     -36.708  49.387 -13.936  1.00  0.00           H  
ATOM    597  HB2 LEU A  68     -37.332  47.764 -13.764  1.00  0.00           H  
ATOM    598  HG  LEU A  68     -39.344  49.255 -12.567  1.00  0.00           H  
ATOM    599 HD11 LEU A  68     -38.358  48.476 -10.434  1.00  0.00           H  
ATOM    600 HD12 LEU A  68     -38.254  47.198 -11.668  1.00  0.00           H  
ATOM    601 HD13 LEU A  68     -36.812  48.157 -11.256  1.00  0.00           H  
ATOM    602 HD21 LEU A  68     -38.114  50.923 -11.148  1.00  0.00           H  
ATOM    603 HD22 LEU A  68     -36.607  50.532 -12.010  1.00  0.00           H  
ATOM    604 HD23 LEU A  68     -37.953  51.306 -12.879  1.00  0.00           H  
ATOM    605  N   ASN A  69     -37.136  50.092 -16.744  1.00  0.00           N  
ATOM    606  CA  ASN A  69     -36.442  50.193 -18.056  1.00  0.00           C  
ATOM    607  C   ASN A  69     -34.955  49.833 -17.929  1.00  0.00           C  
ATOM    608  O   ASN A  69     -34.216  50.303 -17.002  1.00  0.00           O  
ATOM    609  CB  ASN A  69     -36.547  51.648 -18.591  1.00  0.00           C  
ATOM    610  CG  ASN A  69     -36.339  51.653 -20.134  1.00  0.00           C  
ATOM    611  ND2 ASN A  69     -36.890  52.649 -20.774  1.00  0.00           N  
ATOM    612  OD1 ASN A  69     -35.537  50.833 -20.706  1.00  0.00           O  
ATOM    613  H   ASN A  69     -37.082  50.909 -16.153  1.00  0.00           H  
ATOM    614  HA  ASN A  69     -36.917  49.515 -18.766  1.00  0.00           H  
ATOM    615  HB3 ASN A  69     -35.782  52.264 -18.118  1.00  0.00           H  
ATOM    616  HB2 ASN A  69     -37.532  52.050 -18.356  1.00  0.00           H  
ATOM    617 HD22 ASN A  69     -36.797  52.718 -21.778  1.00  0.00           H  
ATOM    618 HD21 ASN A  69     -37.410  53.349 -20.265  1.00  0.00           H  
ATOM    619  N   LEU A  70     -34.387  49.055 -18.891  1.00  0.00           N  
ATOM    620  CA  LEU A  70     -32.968  48.723 -19.083  1.00  0.00           C  
ATOM    621  C   LEU A  70     -32.078  49.979 -19.377  1.00  0.00           C  
ATOM    622  O   LEU A  70     -30.868  50.015 -19.099  1.00  0.00           O  
ATOM    623  CB  LEU A  70     -32.902  47.741 -20.245  1.00  0.00           C  
ATOM    624  CG  LEU A  70     -31.651  46.789 -20.436  1.00  0.00           C  
ATOM    625  CD1 LEU A  70     -31.658  45.867 -19.234  1.00  0.00           C  
ATOM    626  CD2 LEU A  70     -31.625  45.965 -21.703  1.00  0.00           C  
ATOM    627  H   LEU A  70     -34.966  48.619 -19.595  1.00  0.00           H  
ATOM    628  HA  LEU A  70     -32.597  48.231 -18.184  1.00  0.00           H  
ATOM    629  HB3 LEU A  70     -33.078  48.282 -21.175  1.00  0.00           H  
ATOM    630  HB2 LEU A  70     -33.809  47.136 -20.247  1.00  0.00           H  
ATOM    631  HG  LEU A  70     -30.746  47.396 -20.400  1.00  0.00           H  
ATOM    632 HD11 LEU A  70     -30.817  45.178 -19.298  1.00  0.00           H  
ATOM    633 HD12 LEU A  70     -31.574  46.458 -18.321  1.00  0.00           H  
ATOM    634 HD13 LEU A  70     -32.590  45.301 -19.215  1.00  0.00           H  
ATOM    635 HD21 LEU A  70     -30.722  45.355 -21.721  1.00  0.00           H  
ATOM    636 HD22 LEU A  70     -32.501  45.318 -21.734  1.00  0.00           H  
ATOM    637 HD23 LEU A  70     -31.632  46.628 -22.569  1.00  0.00           H  
ATOM    638  N   GLU A  71     -32.702  51.036 -19.920  1.00  0.00           N  
ATOM    639  CA  GLU A  71     -32.083  52.426 -20.019  1.00  0.00           C  
ATOM    640  C   GLU A  71     -31.622  52.964 -18.549  1.00  0.00           C  
ATOM    641  O   GLU A  71     -30.662  53.695 -18.453  1.00  0.00           O  
ATOM    642  CB  GLU A  71     -33.115  53.451 -20.403  1.00  0.00           C  
ATOM    643  CG  GLU A  71     -33.503  53.451 -21.857  1.00  0.00           C  
ATOM    644  CD  GLU A  71     -34.626  54.499 -22.136  1.00  0.00           C  
ATOM    645  OE1 GLU A  71     -34.974  54.745 -23.334  1.00  0.00           O  
ATOM    646  OE2 GLU A  71     -35.250  55.044 -21.191  1.00  0.00           O1-
ATOM    647  H   GLU A  71     -33.635  50.934 -20.293  1.00  0.00           H  
ATOM    648  HA  GLU A  71     -31.247  52.433 -20.718  1.00  0.00           H  
ATOM    649  HB3 GLU A  71     -32.759  54.443 -20.124  1.00  0.00           H  
ATOM    650  HB2 GLU A  71     -34.007  53.311 -19.792  1.00  0.00           H  
ATOM    651  HG3 GLU A  71     -33.854  52.459 -22.140  1.00  0.00           H  
ATOM    652  HG2 GLU A  71     -32.629  53.686 -22.465  1.00  0.00           H  
ATOM    653  N   GLY A  72     -32.293  52.476 -17.536  1.00  0.00           N  
ATOM    654  CA  GLY A  72     -32.057  52.647 -16.150  1.00  0.00           C  
ATOM    655  C   GLY A  72     -30.732  51.948 -15.694  1.00  0.00           C  
ATOM    656  O   GLY A  72     -30.348  52.126 -14.517  1.00  0.00           O  
ATOM    657  H   GLY A  72     -33.100  51.891 -17.701  1.00  0.00           H  
ATOM    658  HA3 GLY A  72     -32.895  52.239 -15.586  1.00  0.00           H  
ATOM    659  HA2 GLY A  72     -32.002  53.711 -15.920  1.00  0.00           H  
ATOM    660  N   ASN A  73     -30.082  51.194 -16.570  1.00  0.00           N  
ATOM    661  CA  ASN A  73     -28.824  50.469 -16.319  1.00  0.00           C  
ATOM    662  C   ASN A  73     -27.742  50.977 -17.274  1.00  0.00           C  
ATOM    663  O   ASN A  73     -26.653  50.357 -17.292  1.00  0.00           O  
ATOM    664  CB  ASN A  73     -29.075  48.973 -16.581  1.00  0.00           C  
ATOM    665  CG  ASN A  73     -30.040  48.342 -15.594  1.00  0.00           C  
ATOM    666  ND2 ASN A  73     -30.118  47.065 -15.530  1.00  0.00           N  
ATOM    667  OD1 ASN A  73     -30.603  48.995 -14.707  1.00  0.00           O  
ATOM    668  H   ASN A  73     -30.445  51.079 -17.505  1.00  0.00           H  
ATOM    669  HA  ASN A  73     -28.507  50.618 -15.286  1.00  0.00           H  
ATOM    670  HB3 ASN A  73     -28.127  48.437 -16.552  1.00  0.00           H  
ATOM    671  HB2 ASN A  73     -29.457  48.842 -17.594  1.00  0.00           H  
ATOM    672 HD22 ASN A  73     -30.755  46.629 -14.879  1.00  0.00           H  
ATOM    673 HD21 ASN A  73     -29.542  46.494 -16.132  1.00  0.00           H  
ATOM    674  N   GLY A  74     -27.959  52.048 -18.036  1.00  0.00           N  
ATOM    675  CA  GLY A  74     -27.013  52.624 -18.966  1.00  0.00           C  
ATOM    676  C   GLY A  74     -26.434  51.725 -20.063  1.00  0.00           C  
ATOM    677  O   GLY A  74     -25.244  51.894 -20.414  1.00  0.00           O  
ATOM    678  H   GLY A  74     -28.847  52.527 -17.992  1.00  0.00           H  
ATOM    679  HA3 GLY A  74     -26.195  53.077 -18.406  1.00  0.00           H  
ATOM    680  HA2 GLY A  74     -27.457  53.506 -19.426  1.00  0.00           H  
ATOM    681  N   VAL A  75     -27.205  50.753 -20.621  1.00  0.00           N  
ATOM    682  CA  VAL A  75     -26.809  49.949 -21.748  1.00  0.00           C  
ATOM    683  C   VAL A  75     -26.847  50.698 -23.139  1.00  0.00           C  
ATOM    684  O   VAL A  75     -27.364  51.775 -23.244  1.00  0.00           O  
ATOM    685  CB  VAL A  75     -27.742  48.738 -21.926  1.00  0.00           C  
ATOM    686  CG1 VAL A  75     -27.550  47.839 -20.716  1.00  0.00           C  
ATOM    687  CG2 VAL A  75     -29.211  49.194 -21.996  1.00  0.00           C  
ATOM    688  H   VAL A  75     -28.122  50.556 -20.245  1.00  0.00           H  
ATOM    689  HA  VAL A  75     -25.795  49.586 -21.576  1.00  0.00           H  
ATOM    690  HB  VAL A  75     -27.478  48.198 -22.836  1.00  0.00           H  
ATOM    691 HG11 VAL A  75     -28.197  46.966 -20.806  1.00  0.00           H  
ATOM    692 HG12 VAL A  75     -26.511  47.516 -20.664  1.00  0.00           H  
ATOM    693 HG13 VAL A  75     -27.806  48.388 -19.810  1.00  0.00           H  
ATOM    694 HG21 VAL A  75     -29.856  48.325 -22.122  1.00  0.00           H  
ATOM    695 HG22 VAL A  75     -29.475  49.711 -21.073  1.00  0.00           H  
ATOM    696 HG23 VAL A  75     -29.342  49.869 -22.841  1.00  0.00           H  
ATOM    697  N   ALA A  76     -26.429  50.062 -24.194  1.00  0.00           N  
ATOM    698  CA  ALA A  76     -26.094  50.661 -25.511  1.00  0.00           C  
ATOM    699  C   ALA A  76     -27.317  51.225 -26.312  1.00  0.00           C  
ATOM    700  O   ALA A  76     -28.239  50.487 -26.657  1.00  0.00           O  
ATOM    701  CB  ALA A  76     -25.210  49.706 -26.417  1.00  0.00           C  
ATOM    702  H   ALA A  76     -26.305  49.061 -24.164  1.00  0.00           H  
ATOM    703  HA  ALA A  76     -25.464  51.523 -25.289  1.00  0.00           H  
ATOM    704  HB1 ALA A  76     -24.997  50.198 -27.366  1.00  0.00           H  
ATOM    705  HB2 ALA A  76     -24.274  49.484 -25.905  1.00  0.00           H  
ATOM    706  HB3 ALA A  76     -25.751  48.778 -26.603  1.00  0.00           H  
ATOM    707  N   THR A  77     -27.306  52.521 -26.592  1.00  0.00           N  
ATOM    708  CA  THR A  77     -28.563  53.219 -26.965  1.00  0.00           C  
ATOM    709  C   THR A  77     -28.868  53.161 -28.504  1.00  0.00           C  
ATOM    710  O   THR A  77     -29.978  53.429 -28.874  1.00  0.00           O  
ATOM    711  CB  THR A  77     -28.541  54.688 -26.503  1.00  0.00           C  
ATOM    712  CG2 THR A  77     -28.380  54.795 -25.005  1.00  0.00           C  
ATOM    713  OG1 THR A  77     -27.542  55.395 -27.182  1.00  0.00           O  
ATOM    714  H   THR A  77     -26.440  53.040 -26.552  1.00  0.00           H  
ATOM    715  HA  THR A  77     -29.384  52.721 -26.447  1.00  0.00           H  
ATOM    716  HB  THR A  77     -29.500  55.133 -26.767  1.00  0.00           H  
ATOM    717 HG21 THR A  77     -28.368  55.845 -24.714  1.00  0.00           H  
ATOM    718 HG22 THR A  77     -29.212  54.292 -24.512  1.00  0.00           H  
ATOM    719 HG23 THR A  77     -27.443  54.326 -24.705  1.00  0.00           H  
ATOM    720  HG1 THR A  77     -27.538  56.308 -26.885  1.00  0.00           H  
ATOM    721  N   ASP A  78     -27.899  52.825 -29.391  1.00  0.00           N  
ATOM    722  CA  ASP A  78     -28.024  52.700 -30.840  1.00  0.00           C  
ATOM    723  C   ASP A  78     -28.581  51.321 -31.208  1.00  0.00           C  
ATOM    724  O   ASP A  78     -28.340  50.307 -30.486  1.00  0.00           O  
ATOM    725  CB  ASP A  78     -26.637  52.989 -31.413  1.00  0.00           C  
ATOM    726  CG  ASP A  78     -25.581  51.971 -31.021  1.00  0.00           C  
ATOM    727  OD1 ASP A  78     -25.186  51.952 -29.839  1.00  0.00           O  
ATOM    728  OD2 ASP A  78     -25.203  51.229 -31.946  1.00  0.00           O1-
ATOM    729  H   ASP A  78     -26.963  52.628 -29.065  1.00  0.00           H  
ATOM    730  HA  ASP A  78     -28.716  53.463 -31.198  1.00  0.00           H  
ATOM    731  HB3 ASP A  78     -26.315  53.982 -31.098  1.00  0.00           H  
ATOM    732  HB2 ASP A  78     -26.699  53.046 -32.500  1.00  0.00           H  
ATOM    733  N   VAL A  79     -29.269  51.267 -32.402  1.00  0.00           N  
ATOM    734  CA  VAL A  79     -29.845  50.077 -33.099  1.00  0.00           C  
ATOM    735  C   VAL A  79     -28.846  49.028 -33.490  1.00  0.00           C  
ATOM    736  O   VAL A  79     -29.066  47.849 -33.412  1.00  0.00           O  
ATOM    737  CB  VAL A  79     -30.710  50.545 -34.333  1.00  0.00           C  
ATOM    738  CG1 VAL A  79     -31.340  49.366 -35.015  1.00  0.00           C  
ATOM    739  CG2 VAL A  79     -31.679  51.594 -33.892  1.00  0.00           C  
ATOM    740  H   VAL A  79     -29.440  52.114 -32.925  1.00  0.00           H  
ATOM    741  HA  VAL A  79     -30.533  49.607 -32.396  1.00  0.00           H  
ATOM    742  HB  VAL A  79     -30.030  51.010 -35.048  1.00  0.00           H  
ATOM    743 HG11 VAL A  79     -31.932  49.709 -35.864  1.00  0.00           H  
ATOM    744 HG12 VAL A  79     -30.560  48.691 -35.367  1.00  0.00           H  
ATOM    745 HG13 VAL A  79     -31.985  48.840 -34.311  1.00  0.00           H  
ATOM    746 HG21 VAL A  79     -32.276  51.918 -34.745  1.00  0.00           H  
ATOM    747 HG22 VAL A  79     -32.335  51.184 -33.124  1.00  0.00           H  
ATOM    748 HG23 VAL A  79     -31.134  52.446 -33.486  1.00  0.00           H  
ATOM    749  N   PRO A  80     -27.588  49.405 -34.006  1.00  0.00           N  
ATOM    750  CA  PRO A  80     -26.565  48.374 -34.374  1.00  0.00           C  
ATOM    751  C   PRO A  80     -26.265  47.511 -33.151  1.00  0.00           C  
ATOM    752  O   PRO A  80     -26.360  46.304 -33.322  1.00  0.00           O  
ATOM    753  CB  PRO A  80     -25.342  49.196 -34.880  1.00  0.00           C  
ATOM    754  CG  PRO A  80     -26.038  50.386 -35.516  1.00  0.00           C  
ATOM    755  CD  PRO A  80     -27.198  50.720 -34.533  1.00  0.00           C  
ATOM    756  HA  PRO A  80     -26.947  47.749 -35.181  1.00  0.00           H  
ATOM    757  HB3 PRO A  80     -24.826  48.629 -35.655  1.00  0.00           H  
ATOM    758  HB2 PRO A  80     -24.762  49.538 -34.022  1.00  0.00           H  
ATOM    759  HG3 PRO A  80     -26.456  50.088 -36.478  1.00  0.00           H  
ATOM    760  HG2 PRO A  80     -25.347  51.228 -35.558  1.00  0.00           H  
ATOM    761  HD2 PRO A  80     -26.814  51.335 -33.718  1.00  0.00           H  
ATOM    762  HD3 PRO A  80     -28.032  51.145 -35.091  1.00  0.00           H  
ATOM    763  N   SER A  81     -26.046  48.092 -31.934  1.00  0.00           N  
ATOM    764  CA  SER A  81     -25.673  47.472 -30.651  1.00  0.00           C  
ATOM    765  C   SER A  81     -26.892  46.937 -29.967  1.00  0.00           C  
ATOM    766  O   SER A  81     -26.747  45.845 -29.423  1.00  0.00           O  
ATOM    767  CB  SER A  81     -25.060  48.436 -29.670  1.00  0.00           C  
ATOM    768  OG  SER A  81     -24.119  49.323 -30.255  1.00  0.00           O  
ATOM    769  H   SER A  81     -26.136  49.093 -31.828  1.00  0.00           H  
ATOM    770  HA  SER A  81     -24.976  46.655 -30.836  1.00  0.00           H  
ATOM    771  HB3 SER A  81     -24.580  47.879 -28.866  1.00  0.00           H  
ATOM    772  HB2 SER A  81     -25.849  49.013 -29.188  1.00  0.00           H  
ATOM    773  HG  SER A  81     -23.767  49.908 -29.579  1.00  0.00           H  
ATOM    774  N   ALA A  82     -28.072  47.481 -30.050  1.00  0.00           N  
ATOM    775  CA  ALA A  82     -29.353  46.838 -29.638  1.00  0.00           C  
ATOM    776  C   ALA A  82     -29.677  45.668 -30.486  1.00  0.00           C  
ATOM    777  O   ALA A  82     -29.970  44.605 -29.956  1.00  0.00           O  
ATOM    778  CB  ALA A  82     -30.446  47.877 -29.401  1.00  0.00           C  
ATOM    779  H   ALA A  82     -28.172  48.415 -30.418  1.00  0.00           H  
ATOM    780  HA  ALA A  82     -29.149  46.420 -28.652  1.00  0.00           H  
ATOM    781  HB1 ALA A  82     -31.366  47.375 -29.102  1.00  0.00           H  
ATOM    782  HB2 ALA A  82     -30.132  48.561 -28.611  1.00  0.00           H  
ATOM    783  HB3 ALA A  82     -30.620  48.438 -30.319  1.00  0.00           H  
ATOM    784  N   THR A  83     -29.510  45.736 -31.812  1.00  0.00           N  
ATOM    785  CA  THR A  83     -29.717  44.547 -32.686  1.00  0.00           C  
ATOM    786  C   THR A  83     -28.942  43.385 -32.178  1.00  0.00           C  
ATOM    787  O   THR A  83     -29.503  42.302 -32.004  1.00  0.00           O  
ATOM    788  CB  THR A  83     -29.380  44.790 -34.110  1.00  0.00           C  
ATOM    789  CG2 THR A  83     -29.191  43.596 -35.044  1.00  0.00           C  
ATOM    790  OG1 THR A  83     -30.255  45.641 -34.712  1.00  0.00           O  
ATOM    791  H   THR A  83     -29.239  46.607 -32.244  1.00  0.00           H  
ATOM    792  HA  THR A  83     -30.774  44.283 -32.639  1.00  0.00           H  
ATOM    793  HB  THR A  83     -28.423  45.311 -34.101  1.00  0.00           H  
ATOM    794 HG21 THR A  83     -28.950  43.952 -36.046  1.00  0.00           H  
ATOM    795 HG22 THR A  83     -28.377  42.973 -34.675  1.00  0.00           H  
ATOM    796 HG23 THR A  83     -30.110  43.011 -35.078  1.00  0.00           H  
ATOM    797  HG1 THR A  83     -29.999  45.769 -35.629  1.00  0.00           H  
ATOM    798  N   LYS A  84     -27.642  43.532 -31.775  1.00  0.00           N  
ATOM    799  CA  LYS A  84     -26.655  42.535 -31.114  1.00  0.00           C  
ATOM    800  C   LYS A  84     -27.050  42.231 -29.600  1.00  0.00           C  
ATOM    801  O   LYS A  84     -26.386  41.422 -28.950  1.00  0.00           O  
ATOM    802  CB  LYS A  84     -25.267  43.102 -31.196  1.00  0.00           C  
ATOM    803  CG  LYS A  84     -24.711  43.074 -32.654  1.00  0.00           C  
ATOM    804  CD  LYS A  84     -23.411  43.832 -32.800  1.00  0.00           C  
ATOM    805  CE  LYS A  84     -23.064  44.390 -34.153  1.00  0.00           C  
ATOM    806  NZ  LYS A  84     -23.909  45.548 -34.509  1.00  0.00           N1+
ATOM    807  H   LYS A  84     -27.173  44.419 -31.895  1.00  0.00           H  
ATOM    808  HA  LYS A  84     -26.681  41.601 -31.674  1.00  0.00           H  
ATOM    809  HB3 LYS A  84     -24.604  42.534 -30.543  1.00  0.00           H  
ATOM    810  HB2 LYS A  84     -25.271  44.129 -30.829  1.00  0.00           H  
ATOM    811  HG3 LYS A  84     -25.453  43.493 -33.333  1.00  0.00           H  
ATOM    812  HG2 LYS A  84     -24.564  42.040 -32.966  1.00  0.00           H  
ATOM    813  HD3 LYS A  84     -22.590  43.205 -32.452  1.00  0.00           H  
ATOM    814  HD2 LYS A  84     -23.381  44.636 -32.064  1.00  0.00           H  
ATOM    815  HE3 LYS A  84     -23.181  43.612 -34.907  1.00  0.00           H  
ATOM    816  HE2 LYS A  84     -22.016  44.689 -34.164  1.00  0.00           H  
ATOM    817  HZ1 LYS A  84     -23.644  45.890 -35.422  1.00  0.00           H  
ATOM    818  HZ2 LYS A  84     -24.878  45.266 -34.525  1.00  0.00           H  
ATOM    819  HZ3 LYS A  84     -23.782  46.280 -33.825  1.00  0.00           H  
ATOM    820  N   ARG A  85     -27.992  42.848 -29.000  1.00  0.00           N  
ATOM    821  CA  ARG A  85     -28.465  42.434 -27.645  1.00  0.00           C  
ATOM    822  C   ARG A  85     -29.685  41.454 -27.713  1.00  0.00           C  
ATOM    823  O   ARG A  85     -30.099  40.921 -26.670  1.00  0.00           O  
ATOM    824  CB  ARG A  85     -28.817  43.808 -27.009  1.00  0.00           C  
ATOM    825  CG  ARG A  85     -29.175  43.748 -25.540  1.00  0.00           C  
ATOM    826  CD  ARG A  85     -29.015  45.167 -24.898  1.00  0.00           C  
ATOM    827  NE  ARG A  85     -29.795  46.232 -25.547  1.00  0.00           N  
ATOM    828  CZ  ARG A  85     -29.345  47.421 -25.993  1.00  0.00           C  
ATOM    829  NH1 ARG A  85     -30.177  48.372 -26.289  1.00  0.00           N  
ATOM    830  NH2 ARG A  85     -28.120  47.795 -26.078  1.00  0.00           N1+
ATOM    831  H   ARG A  85     -28.438  43.639 -29.440  1.00  0.00           H  
ATOM    832  HA  ARG A  85     -27.648  41.970 -27.093  1.00  0.00           H  
ATOM    833  HB3 ARG A  85     -29.638  44.262 -27.563  1.00  0.00           H  
ATOM    834  HB2 ARG A  85     -27.982  44.495 -27.148  1.00  0.00           H  
ATOM    835  HG3 ARG A  85     -28.515  43.044 -25.033  1.00  0.00           H  
ATOM    836  HG2 ARG A  85     -30.207  43.414 -25.431  1.00  0.00           H  
ATOM    837  HD3 ARG A  85     -27.960  45.445 -24.893  1.00  0.00           H  
ATOM    838  HD2 ARG A  85     -29.280  45.118 -23.841  1.00  0.00           H  
ATOM    839  HE  ARG A  85     -30.772  45.993 -25.644  1.00  0.00           H  
ATOM    840 HH12 ARG A  85     -29.831  49.260 -26.623  1.00  0.00           H  
ATOM    841 HH11 ARG A  85     -31.171  48.223 -26.185  1.00  0.00           H  
ATOM    842 HH22 ARG A  85     -27.896  48.715 -26.430  1.00  0.00           H  
ATOM    843 HH21 ARG A  85     -27.380  47.170 -25.793  1.00  0.00           H  
ATOM    844  N   TRP A  86     -30.092  41.170 -28.959  1.00  0.00           N  
ATOM    845  CA  TRP A  86     -31.254  40.210 -29.123  1.00  0.00           C  
ATOM    846  C   TRP A  86     -30.796  39.186 -30.185  1.00  0.00           C  
ATOM    847  O   TRP A  86     -29.731  39.402 -30.777  1.00  0.00           O  
ATOM    848  CB  TRP A  86     -32.594  40.900 -29.663  1.00  0.00           C  
ATOM    849  CG  TRP A  86     -32.798  42.245 -29.032  1.00  0.00           C  
ATOM    850  CD1 TRP A  86     -32.748  42.467 -27.714  1.00  0.00           C  
ATOM    851  CD2 TRP A  86     -33.083  43.561 -29.651  1.00  0.00           C  
ATOM    852  CE2 TRP A  86     -33.252  44.566 -28.587  1.00  0.00           C  
ATOM    853  CE3 TRP A  86     -33.266  44.028 -30.954  1.00  0.00           C  
ATOM    854  NE1 TRP A  86     -32.969  43.817 -27.487  1.00  0.00           N  
ATOM    855  CZ2 TRP A  86     -33.667  45.868 -28.862  1.00  0.00           C  
ATOM    856  CZ3 TRP A  86     -33.771  45.320 -31.235  1.00  0.00           C  
ATOM    857  CH2 TRP A  86     -34.021  46.214 -30.207  1.00  0.00           C  
ATOM    858  H   TRP A  86     -29.628  41.592 -29.751  1.00  0.00           H  
ATOM    859  HA  TRP A  86     -31.452  39.703 -28.178  1.00  0.00           H  
ATOM    860  HB3 TRP A  86     -33.448  40.261 -29.439  1.00  0.00           H  
ATOM    861  HB2 TRP A  86     -32.534  41.012 -30.746  1.00  0.00           H  
ATOM    862  HD1 TRP A  86     -32.558  41.649 -27.036  1.00  0.00           H  
ATOM    863  HE3 TRP A  86     -33.019  43.397 -31.794  1.00  0.00           H  
ATOM    864  HE1 TRP A  86     -32.915  44.186 -26.549  1.00  0.00           H  
ATOM    865  HZ2 TRP A  86     -33.718  46.598 -28.068  1.00  0.00           H  
ATOM    866  HZ3 TRP A  86     -33.963  45.613 -32.257  1.00  0.00           H  
ATOM    867  HH2 TRP A  86     -34.480  47.169 -30.416  1.00  0.00           H  
ATOM    868  N   GLY A  87     -31.539  38.037 -30.400  1.00  0.00           N  
ATOM    869  CA  GLY A  87     -31.055  37.074 -31.394  1.00  0.00           C  
ATOM    870  C   GLY A  87     -32.074  36.054 -31.832  1.00  0.00           C  
ATOM    871  O   GLY A  87     -32.888  35.657 -30.989  1.00  0.00           O  
ATOM    872  H   GLY A  87     -32.390  37.880 -29.878  1.00  0.00           H  
ATOM    873  HA3 GLY A  87     -30.177  36.562 -31.001  1.00  0.00           H  
ATOM    874  HA2 GLY A  87     -30.685  37.612 -32.267  1.00  0.00           H  
ATOM    875  N   PHE A  88     -32.080  35.666 -33.133  1.00  0.00           N  
ATOM    876  CA  PHE A  88     -32.971  34.610 -33.721  1.00  0.00           C  
ATOM    877  C   PHE A  88     -32.801  33.228 -33.140  1.00  0.00           C  
ATOM    878  O   PHE A  88     -31.699  32.822 -33.036  1.00  0.00           O  
ATOM    879  CB  PHE A  88     -33.094  34.651 -35.289  1.00  0.00           C  
ATOM    880  CG  PHE A  88     -34.045  35.706 -35.699  1.00  0.00           C  
ATOM    881  CD1 PHE A  88     -33.572  37.029 -35.877  1.00  0.00           C  
ATOM    882  CD2 PHE A  88     -35.457  35.518 -35.706  1.00  0.00           C  
ATOM    883  CE1 PHE A  88     -34.504  38.018 -36.129  1.00  0.00           C  
ATOM    884  CE2 PHE A  88     -36.341  36.510 -36.137  1.00  0.00           C  
ATOM    885  CZ  PHE A  88     -35.884  37.788 -36.260  1.00  0.00           C  
ATOM    886  H   PHE A  88     -31.448  36.098 -33.792  1.00  0.00           H  
ATOM    887  HA  PHE A  88     -33.965  34.903 -33.383  1.00  0.00           H  
ATOM    888  HB3 PHE A  88     -33.447  33.685 -35.650  1.00  0.00           H  
ATOM    889  HB2 PHE A  88     -32.116  34.854 -35.724  1.00  0.00           H  
ATOM    890  HD1 PHE A  88     -32.514  37.238 -35.814  1.00  0.00           H  
ATOM    891  HD2 PHE A  88     -35.879  34.582 -35.370  1.00  0.00           H  
ATOM    892  HE1 PHE A  88     -34.186  39.044 -36.237  1.00  0.00           H  
ATOM    893  HE2 PHE A  88     -37.366  36.257 -36.366  1.00  0.00           H  
ATOM    894  HZ  PHE A  88     -36.553  38.613 -36.454  1.00  0.00           H  
ATOM    895  N   ARG A  89     -33.858  32.494 -32.765  1.00  0.00           N  
ATOM    896  CA  ARG A  89     -33.696  31.059 -32.445  1.00  0.00           C  
ATOM    897  C   ARG A  89     -35.018  30.303 -32.635  1.00  0.00           C  
ATOM    898  O   ARG A  89     -36.098  30.871 -32.472  1.00  0.00           O  
ATOM    899  CB  ARG A  89     -33.168  30.849 -31.027  1.00  0.00           C  
ATOM    900  CG  ARG A  89     -33.008  29.392 -30.746  1.00  0.00           C  
ATOM    901  CD  ARG A  89     -32.152  29.065 -29.506  1.00  0.00           C  
ATOM    902  NE  ARG A  89     -32.360  27.695 -29.014  1.00  0.00           N  
ATOM    903  CZ  ARG A  89     -32.119  27.263 -27.812  1.00  0.00           C  
ATOM    904  NH1 ARG A  89     -32.257  25.984 -27.546  1.00  0.00           N  
ATOM    905  NH2 ARG A  89     -31.854  28.003 -26.815  1.00  0.00           N1+
ATOM    906  H   ARG A  89     -34.771  32.920 -32.700  1.00  0.00           H  
ATOM    907  HA  ARG A  89     -32.968  30.641 -33.140  1.00  0.00           H  
ATOM    908  HB3 ARG A  89     -33.867  31.282 -30.311  1.00  0.00           H  
ATOM    909  HB2 ARG A  89     -32.204  31.348 -30.920  1.00  0.00           H  
ATOM    910  HG3 ARG A  89     -32.581  28.901 -31.620  1.00  0.00           H  
ATOM    911  HG2 ARG A  89     -33.992  28.936 -30.636  1.00  0.00           H  
ATOM    912  HD3 ARG A  89     -32.381  29.774 -28.710  1.00  0.00           H  
ATOM    913  HD2 ARG A  89     -31.098  29.208 -29.745  1.00  0.00           H  
ATOM    914  HE  ARG A  89     -32.726  27.065 -29.714  1.00  0.00           H  
ATOM    915 HH12 ARG A  89     -32.072  25.639 -26.615  1.00  0.00           H  
ATOM    916 HH11 ARG A  89     -32.548  25.345 -28.273  1.00  0.00           H  
ATOM    917 HH22 ARG A  89     -31.678  27.589 -25.911  1.00  0.00           H  
ATOM    918 HH21 ARG A  89     -31.818  29.006 -26.926  1.00  0.00           H  
ATOM    919  N   SER A  90     -34.927  29.080 -33.177  1.00  0.00           N  
ATOM    920  CA  SER A  90     -36.046  28.136 -33.178  1.00  0.00           C  
ATOM    921  C   SER A  90     -35.926  27.000 -32.067  1.00  0.00           C  
ATOM    922  O   SER A  90     -34.908  26.852 -31.414  1.00  0.00           O  
ATOM    923  CB  SER A  90     -36.125  27.356 -34.496  1.00  0.00           C  
ATOM    924  OG  SER A  90     -36.263  28.243 -35.676  1.00  0.00           O  
ATOM    925  H   SER A  90     -34.063  28.781 -33.605  1.00  0.00           H  
ATOM    926  HA  SER A  90     -36.977  28.683 -33.030  1.00  0.00           H  
ATOM    927  HB3 SER A  90     -36.970  26.667 -34.460  1.00  0.00           H  
ATOM    928  HB2 SER A  90     -35.231  26.742 -34.607  1.00  0.00           H  
ATOM    929  HG  SER A  90     -36.308  27.712 -36.474  1.00  0.00           H  
ATOM    930  N   GLY A  91     -37.050  26.322 -31.807  1.00  0.00           N  
ATOM    931  CA  GLY A  91     -37.095  25.137 -30.897  1.00  0.00           C  
ATOM    932  C   GLY A  91     -37.355  25.588 -29.444  1.00  0.00           C  
ATOM    933  O   GLY A  91     -37.414  24.698 -28.556  1.00  0.00           O  
ATOM    934  H   GLY A  91     -37.921  26.606 -32.232  1.00  0.00           H  
ATOM    935  HA3 GLY A  91     -36.145  24.605 -30.946  1.00  0.00           H  
ATOM    936  HA2 GLY A  91     -37.891  24.464 -31.216  1.00  0.00           H  
ATOM    937  N   VAL A  92     -37.824  26.820 -29.201  1.00  0.00           N  
ATOM    938  CA  VAL A  92     -38.299  27.259 -27.883  1.00  0.00           C  
ATOM    939  C   VAL A  92     -39.657  28.042 -27.824  1.00  0.00           C  
ATOM    940  O   VAL A  92     -39.837  28.994 -28.473  1.00  0.00           O  
ATOM    941  CB  VAL A  92     -37.261  28.196 -27.140  1.00  0.00           C  
ATOM    942  CG1 VAL A  92     -37.563  28.550 -25.680  1.00  0.00           C  
ATOM    943  CG2 VAL A  92     -35.921  27.395 -27.016  1.00  0.00           C  
ATOM    944  H   VAL A  92     -37.863  27.501 -29.947  1.00  0.00           H  
ATOM    945  HA  VAL A  92     -38.418  26.365 -27.271  1.00  0.00           H  
ATOM    946  HB  VAL A  92     -37.099  29.105 -27.719  1.00  0.00           H  
ATOM    947 HG11 VAL A  92     -36.775  29.195 -25.291  1.00  0.00           H  
ATOM    948 HG12 VAL A  92     -38.519  29.069 -25.622  1.00  0.00           H  
ATOM    949 HG13 VAL A  92     -37.609  27.637 -25.086  1.00  0.00           H  
ATOM    950 HG21 VAL A  92     -35.176  28.008 -26.508  1.00  0.00           H  
ATOM    951 HG22 VAL A  92     -36.094  26.485 -26.443  1.00  0.00           H  
ATOM    952 HG23 VAL A  92     -35.560  27.135 -28.011  1.00  0.00           H  
ATOM    953  N   PRO A  93     -40.668  27.738 -26.924  1.00  0.00           N  
ATOM    954  CA  PRO A  93     -41.939  28.420 -26.715  1.00  0.00           C  
ATOM    955  C   PRO A  93     -41.613  29.842 -26.231  1.00  0.00           C  
ATOM    956  O   PRO A  93     -40.889  30.016 -25.197  1.00  0.00           O  
ATOM    957  CB  PRO A  93     -42.677  27.599 -25.656  1.00  0.00           C  
ATOM    958  CG  PRO A  93     -41.995  26.211 -25.759  1.00  0.00           C  
ATOM    959  CD  PRO A  93     -40.573  26.591 -26.043  1.00  0.00           C  
ATOM    960  HA  PRO A  93     -42.512  28.453 -27.642  1.00  0.00           H  
ATOM    961  HB3 PRO A  93     -43.726  27.506 -25.940  1.00  0.00           H  
ATOM    962  HB2 PRO A  93     -42.481  28.024 -24.671  1.00  0.00           H  
ATOM    963  HG3 PRO A  93     -42.401  25.675 -26.617  1.00  0.00           H  
ATOM    964  HG2 PRO A  93     -42.047  25.714 -24.790  1.00  0.00           H  
ATOM    965  HD2 PRO A  93     -40.086  26.888 -25.114  1.00  0.00           H  
ATOM    966  HD3 PRO A  93     -40.079  25.773 -26.567  1.00  0.00           H  
ATOM    967  N   PRO A  94     -42.129  30.877 -26.909  1.00  0.00           N  
ATOM    968  CA  PRO A  94     -42.206  32.234 -26.354  1.00  0.00           C  
ATOM    969  C   PRO A  94     -43.164  32.292 -25.105  1.00  0.00           C  
ATOM    970  O   PRO A  94     -43.905  31.383 -24.881  1.00  0.00           O  
ATOM    971  CB  PRO A  94     -42.737  32.974 -27.590  1.00  0.00           C  
ATOM    972  CG  PRO A  94     -43.724  32.063 -28.212  1.00  0.00           C  
ATOM    973  CD  PRO A  94     -43.103  30.730 -28.010  1.00  0.00           C  
ATOM    974  HA  PRO A  94     -41.212  32.596 -26.089  1.00  0.00           H  
ATOM    975  HB3 PRO A  94     -41.917  33.149 -28.287  1.00  0.00           H  
ATOM    976  HB2 PRO A  94     -43.236  33.890 -27.276  1.00  0.00           H  
ATOM    977  HG3 PRO A  94     -43.784  32.273 -29.280  1.00  0.00           H  
ATOM    978  HG2 PRO A  94     -44.659  32.112 -27.654  1.00  0.00           H  
ATOM    979  HD2 PRO A  94     -43.872  30.013 -27.720  1.00  0.00           H  
ATOM    980  HD3 PRO A  94     -42.581  30.431 -28.919  1.00  0.00           H  
ATOM    981  N   LYS A  95     -43.122  33.298 -24.251  1.00  0.00           N  
ATOM    982  CA  LYS A  95     -43.919  33.535 -22.992  1.00  0.00           C  
ATOM    983  C   LYS A  95     -44.123  35.018 -22.718  1.00  0.00           C  
ATOM    984  O   LYS A  95     -43.265  35.804 -23.107  1.00  0.00           O  
ATOM    985  CB  LYS A  95     -43.236  32.970 -21.657  1.00  0.00           C  
ATOM    986  CG  LYS A  95     -42.991  31.445 -21.733  1.00  0.00           C  
ATOM    987  CD  LYS A  95     -44.259  30.607 -21.589  1.00  0.00           C  
ATOM    988  CE  LYS A  95     -43.842  29.175 -21.734  1.00  0.00           C  
ATOM    989  NZ  LYS A  95     -44.973  28.317 -21.329  1.00  0.00           N1+
ATOM    990  H   LYS A  95     -42.479  34.062 -24.401  1.00  0.00           H  
ATOM    991  HA  LYS A  95     -44.897  33.066 -23.107  1.00  0.00           H  
ATOM    992  HB3 LYS A  95     -43.872  33.192 -20.801  1.00  0.00           H  
ATOM    993  HB2 LYS A  95     -42.288  33.481 -21.490  1.00  0.00           H  
ATOM    994  HG3 LYS A  95     -42.276  31.155 -20.963  1.00  0.00           H  
ATOM    995  HG2 LYS A  95     -42.505  31.204 -22.679  1.00  0.00           H  
ATOM    996  HD3 LYS A  95     -44.956  30.863 -22.386  1.00  0.00           H  
ATOM    997  HD2 LYS A  95     -44.684  30.762 -20.597  1.00  0.00           H  
ATOM    998  HE3 LYS A  95     -42.987  28.979 -21.086  1.00  0.00           H  
ATOM    999  HE2 LYS A  95     -43.589  28.974 -22.775  1.00  0.00           H  
ATOM   1000  HZ1 LYS A  95     -44.710  27.346 -21.420  1.00  0.00           H  
ATOM   1001  HZ2 LYS A  95     -45.216  28.510 -20.368  1.00  0.00           H  
ATOM   1002  HZ3 LYS A  95     -45.769  28.506 -21.922  1.00  0.00           H  
ATOM   1003  N   VAL A  96     -45.215  35.349 -22.042  1.00  0.00           N  
ATOM   1004  CA  VAL A  96     -45.508  36.683 -21.522  1.00  0.00           C  
ATOM   1005  C   VAL A  96     -45.887  36.733 -20.074  1.00  0.00           C  
ATOM   1006  O   VAL A  96     -46.607  35.859 -19.623  1.00  0.00           O  
ATOM   1007  CB  VAL A  96     -46.678  37.201 -22.417  1.00  0.00           C  
ATOM   1008  CG1 VAL A  96     -47.285  38.563 -21.976  1.00  0.00           C  
ATOM   1009  CG2 VAL A  96     -46.194  37.346 -23.820  1.00  0.00           C  
ATOM   1010  H   VAL A  96     -45.922  34.653 -21.851  1.00  0.00           H  
ATOM   1011  HA  VAL A  96     -44.637  37.320 -21.678  1.00  0.00           H  
ATOM   1012  HB  VAL A  96     -47.472  36.454 -22.406  1.00  0.00           H  
ATOM   1013 HG11 VAL A  96     -48.089  38.839 -22.657  1.00  0.00           H  
ATOM   1014 HG12 VAL A  96     -47.680  38.475 -20.964  1.00  0.00           H  
ATOM   1015 HG13 VAL A  96     -46.510  39.330 -21.998  1.00  0.00           H  
ATOM   1016 HG21 VAL A  96     -47.007  37.708 -24.450  1.00  0.00           H  
ATOM   1017 HG22 VAL A  96     -45.369  38.058 -23.848  1.00  0.00           H  
ATOM   1018 HG23 VAL A  96     -45.852  36.380 -24.189  1.00  0.00           H  
ATOM   1019  N   VAL A  97     -45.635  37.813 -19.302  1.00  0.00           N  
ATOM   1020  CA  VAL A  97     -46.086  37.912 -17.973  1.00  0.00           C  
ATOM   1021  C   VAL A  97     -46.604  39.403 -17.723  1.00  0.00           C  
ATOM   1022  O   VAL A  97     -45.950  40.343 -18.202  1.00  0.00           O  
ATOM   1023  CB  VAL A  97     -45.026  37.412 -16.927  1.00  0.00           C  
ATOM   1024  CG1 VAL A  97     -43.753  38.310 -17.009  1.00  0.00           C  
ATOM   1025  CG2 VAL A  97     -45.656  37.494 -15.564  1.00  0.00           C  
ATOM   1026  H   VAL A  97     -45.106  38.588 -19.676  1.00  0.00           H  
ATOM   1027  HA  VAL A  97     -46.952  37.257 -17.884  1.00  0.00           H  
ATOM   1028  HB  VAL A  97     -44.758  36.378 -17.145  1.00  0.00           H  
ATOM   1029 HG11 VAL A  97     -43.016  37.964 -16.284  1.00  0.00           H  
ATOM   1030 HG12 VAL A  97     -43.330  38.252 -18.012  1.00  0.00           H  
ATOM   1031 HG13 VAL A  97     -44.022  39.343 -16.788  1.00  0.00           H  
ATOM   1032 HG21 VAL A  97     -44.945  37.153 -14.812  1.00  0.00           H  
ATOM   1033 HG22 VAL A  97     -45.937  38.526 -15.355  1.00  0.00           H  
ATOM   1034 HG23 VAL A  97     -46.545  36.864 -15.536  1.00  0.00           H  
ATOM   1035  N   ASN A  98     -47.808  39.562 -17.124  1.00  0.00           N  
ATOM   1036  CA  ASN A  98     -48.382  40.926 -16.923  1.00  0.00           C  
ATOM   1037  C   ASN A  98     -47.560  41.847 -15.899  1.00  0.00           C  
ATOM   1038  O   ASN A  98     -46.570  41.355 -15.353  1.00  0.00           O  
ATOM   1039  CB  ASN A  98     -49.910  40.762 -16.631  1.00  0.00           C  
ATOM   1040  CG  ASN A  98     -50.152  40.319 -15.230  1.00  0.00           C  
ATOM   1041  ND2 ASN A  98     -51.376  40.499 -14.788  1.00  0.00           N  
ATOM   1042  OD1 ASN A  98     -49.310  39.884 -14.458  1.00  0.00           O  
ATOM   1043  H   ASN A  98     -48.327  38.755 -16.810  1.00  0.00           H  
ATOM   1044  HA  ASN A  98     -48.316  41.423 -17.891  1.00  0.00           H  
ATOM   1045  HB3 ASN A  98     -50.335  40.033 -17.321  1.00  0.00           H  
ATOM   1046  HB2 ASN A  98     -50.416  41.711 -16.804  1.00  0.00           H  
ATOM   1047 HD22 ASN A  98     -51.619  40.224 -13.847  1.00  0.00           H  
ATOM   1048 HD21 ASN A  98     -52.074  40.912 -15.389  1.00  0.00           H  
ATOM   1049  N   TYR A  99     -47.953  43.101 -15.734  1.00  0.00           N  
ATOM   1050  CA  TYR A  99     -47.470  44.094 -14.766  1.00  0.00           C  
ATOM   1051  C   TYR A  99     -48.385  45.270 -14.438  1.00  0.00           C  
ATOM   1052  O   TYR A  99     -49.224  45.641 -15.284  1.00  0.00           O  
ATOM   1053  CB  TYR A  99     -46.024  44.471 -15.158  1.00  0.00           C  
ATOM   1054  CG  TYR A  99     -45.914  45.293 -16.400  1.00  0.00           C  
ATOM   1055  CD1 TYR A  99     -45.311  44.724 -17.598  1.00  0.00           C  
ATOM   1056  CD2 TYR A  99     -46.239  46.661 -16.455  1.00  0.00           C  
ATOM   1057  CE1 TYR A  99     -44.984  45.554 -18.701  1.00  0.00           C  
ATOM   1058  CE2 TYR A  99     -45.891  47.548 -17.518  1.00  0.00           C  
ATOM   1059  CZ  TYR A  99     -45.292  46.921 -18.664  1.00  0.00           C  
ATOM   1060  OH  TYR A  99     -45.005  47.708 -19.720  1.00  0.00           O  
ATOM   1061  H   TYR A  99     -48.679  43.484 -16.322  1.00  0.00           H  
ATOM   1062  HA  TYR A  99     -47.372  43.547 -13.829  1.00  0.00           H  
ATOM   1063  HB3 TYR A  99     -45.433  43.563 -15.273  1.00  0.00           H  
ATOM   1064  HB2 TYR A  99     -45.552  45.002 -14.330  1.00  0.00           H  
ATOM   1065  HD1 TYR A  99     -45.111  43.664 -17.650  1.00  0.00           H  
ATOM   1066  HD2 TYR A  99     -46.795  47.116 -15.649  1.00  0.00           H  
ATOM   1067  HE1 TYR A  99     -44.497  45.133 -19.568  1.00  0.00           H  
ATOM   1068  HE2 TYR A  99     -46.082  48.606 -17.423  1.00  0.00           H  
ATOM   1069  HH  TYR A  99     -45.279  48.608 -19.533  1.00  0.00           H  
ATOM   1070  N   GLU A 100     -48.274  45.818 -13.223  1.00  0.00           N  
ATOM   1071  CA  GLU A 100     -49.236  46.805 -12.725  1.00  0.00           C  
ATOM   1072  C   GLU A 100     -48.853  48.261 -13.063  1.00  0.00           C  
ATOM   1073  O   GLU A 100     -49.732  49.123 -13.111  1.00  0.00           O  
ATOM   1074  CB  GLU A 100     -49.419  46.590 -11.213  1.00  0.00           C  
ATOM   1075  CG  GLU A 100     -49.936  45.181 -10.834  1.00  0.00           C  
ATOM   1076  CD  GLU A 100     -51.446  45.154 -10.588  1.00  0.00           C  
ATOM   1077  OE1 GLU A 100     -52.192  45.080 -11.588  1.00  0.00           O  
ATOM   1078  OE2 GLU A 100     -51.838  45.234  -9.405  1.00  0.00           O1-
ATOM   1079  H   GLU A 100     -47.510  45.556 -12.618  1.00  0.00           H  
ATOM   1080  HA  GLU A 100     -50.194  46.598 -13.203  1.00  0.00           H  
ATOM   1081  HB3 GLU A 100     -50.102  47.342 -10.820  1.00  0.00           H  
ATOM   1082  HB2 GLU A 100     -48.473  46.776 -10.704  1.00  0.00           H  
ATOM   1083  HG3 GLU A 100     -49.418  44.833  -9.941  1.00  0.00           H  
ATOM   1084  HG2 GLU A 100     -49.686  44.478 -11.629  1.00  0.00           H  
ATOM   1085  N   ALA A 101     -47.566  48.523 -13.311  1.00  0.00           N  
ATOM   1086  CA  ALA A 101     -47.029  49.828 -13.685  1.00  0.00           C  
ATOM   1087  C   ALA A 101     -45.759  49.627 -14.511  1.00  0.00           C  
ATOM   1088  O   ALA A 101     -45.102  48.604 -14.346  1.00  0.00           O  
ATOM   1089  CB  ALA A 101     -46.672  50.608 -12.412  1.00  0.00           C  
ATOM   1090  H   ALA A 101     -46.879  47.786 -13.244  1.00  0.00           H  
ATOM   1091  HA  ALA A 101     -47.766  50.380 -14.267  1.00  0.00           H  
ATOM   1092  HB1 ALA A 101     -46.270  51.584 -12.683  1.00  0.00           H  
ATOM   1093  HB2 ALA A 101     -47.567  50.740 -11.804  1.00  0.00           H  
ATOM   1094  HB3 ALA A 101     -45.926  50.054 -11.842  1.00  0.00           H  
ATOM   1095  N   GLY A 102     -45.413  50.584 -15.362  1.00  0.00           N  
ATOM   1096  CA  GLY A 102     -44.069  50.645 -16.075  1.00  0.00           C  
ATOM   1097  C   GLY A 102     -43.329  51.942 -15.772  1.00  0.00           C  
ATOM   1098  O   GLY A 102     -43.803  52.762 -15.055  1.00  0.00           O  
ATOM   1099  H   GLY A 102     -46.059  51.332 -15.571  1.00  0.00           H  
ATOM   1100  HA3 GLY A 102     -44.225  50.559 -17.151  1.00  0.00           H  
ATOM   1101  HA2 GLY A 102     -43.457  49.798 -15.767  1.00  0.00           H  
ATOM   1102  N   GLU A 103     -42.191  52.048 -16.492  1.00  0.00           N  
ATOM   1103  CA  GLU A 103     -41.312  53.221 -16.556  1.00  0.00           C  
ATOM   1104  C   GLU A 103     -41.369  53.932 -17.948  1.00  0.00           C  
ATOM   1105  O   GLU A 103     -41.826  53.300 -18.964  1.00  0.00           O  
ATOM   1106  CB  GLU A 103     -39.893  52.697 -16.136  1.00  0.00           C  
ATOM   1107  CG  GLU A 103     -38.821  53.788 -16.117  1.00  0.00           C  
ATOM   1108  CD  GLU A 103     -37.597  53.494 -15.281  1.00  0.00           C  
ATOM   1109  OE1 GLU A 103     -37.042  54.480 -14.776  1.00  0.00           O  
ATOM   1110  OE2 GLU A 103     -37.156  52.340 -15.136  1.00  0.00           O1-
ATOM   1111  H   GLU A 103     -41.876  51.272 -17.055  1.00  0.00           H  
ATOM   1112  HA  GLU A 103     -41.645  53.933 -15.800  1.00  0.00           H  
ATOM   1113  HB3 GLU A 103     -39.587  51.901 -16.814  1.00  0.00           H  
ATOM   1114  HB2 GLU A 103     -39.956  52.234 -15.151  1.00  0.00           H  
ATOM   1115  HG3 GLU A 103     -39.267  54.725 -15.783  1.00  0.00           H  
ATOM   1116  HG2 GLU A 103     -38.514  54.009 -17.139  1.00  0.00           H  
ATOM   1117  N   TRP A 104     -40.893  55.178 -18.022  1.00  0.00           N  
ATOM   1118  CA  TRP A 104     -40.717  55.928 -19.308  1.00  0.00           C  
ATOM   1119  C   TRP A 104     -39.729  55.333 -20.271  1.00  0.00           C  
ATOM   1120  O   TRP A 104     -38.766  54.674 -19.793  1.00  0.00           O  
ATOM   1121  CB  TRP A 104     -40.259  57.287 -18.838  1.00  0.00           C  
ATOM   1122  CG  TRP A 104     -39.924  58.188 -20.046  1.00  0.00           C  
ATOM   1123  CD1 TRP A 104     -38.637  58.484 -20.522  1.00  0.00           C  
ATOM   1124  CD2 TRP A 104     -40.826  58.996 -20.814  1.00  0.00           C  
ATOM   1125  CE2 TRP A 104     -40.102  59.717 -21.769  1.00  0.00           C  
ATOM   1126  CE3 TRP A 104     -42.197  59.154 -20.824  1.00  0.00           C  
ATOM   1127  NE1 TRP A 104     -38.770  59.336 -21.552  1.00  0.00           N  
ATOM   1128  CZ2 TRP A 104     -40.721  60.742 -22.539  1.00  0.00           C  
ATOM   1129  CZ3 TRP A 104     -42.838  59.976 -21.761  1.00  0.00           C  
ATOM   1130  CH2 TRP A 104     -42.135  60.802 -22.663  1.00  0.00           C  
ATOM   1131  H   TRP A 104     -40.629  55.669 -17.180  1.00  0.00           H  
ATOM   1132  HA  TRP A 104     -41.684  56.026 -19.802  1.00  0.00           H  
ATOM   1133  HB3 TRP A 104     -39.374  57.176 -18.211  1.00  0.00           H  
ATOM   1134  HB2 TRP A 104     -41.049  57.751 -18.246  1.00  0.00           H  
ATOM   1135  HD1 TRP A 104     -37.773  58.037 -20.054  1.00  0.00           H  
ATOM   1136  HE3 TRP A 104     -42.806  58.637 -20.097  1.00  0.00           H  
ATOM   1137  HE1 TRP A 104     -37.956  59.631 -22.072  1.00  0.00           H  
ATOM   1138  HZ2 TRP A 104     -40.115  61.484 -23.036  1.00  0.00           H  
ATOM   1139  HZ3 TRP A 104     -43.917  59.995 -21.815  1.00  0.00           H  
ATOM   1140  HH2 TRP A 104     -42.585  61.445 -23.404  1.00  0.00           H  
ATOM   1141  N   ALA A 105     -39.808  55.566 -21.587  1.00  0.00           N  
ATOM   1142  CA  ALA A 105     -38.643  55.372 -22.492  1.00  0.00           C  
ATOM   1143  C   ALA A 105     -38.178  56.583 -23.353  1.00  0.00           C  
ATOM   1144  O   ALA A 105     -38.989  57.196 -24.112  1.00  0.00           O  
ATOM   1145  CB  ALA A 105     -39.060  54.226 -23.523  1.00  0.00           C  
ATOM   1146  H   ALA A 105     -40.678  55.882 -21.993  1.00  0.00           H  
ATOM   1147  HA  ALA A 105     -37.798  55.020 -21.901  1.00  0.00           H  
ATOM   1148  HB1 ALA A 105     -38.238  54.041 -24.215  1.00  0.00           H  
ATOM   1149  HB2 ALA A 105     -39.287  53.310 -22.977  1.00  0.00           H  
ATOM   1150  HB3 ALA A 105     -39.941  54.541 -24.083  1.00  0.00           H  
ATOM   1151  N   GLU A 106     -36.934  56.977 -23.317  1.00  0.00           N  
ATOM   1152  CA  GLU A 106     -36.341  57.919 -24.302  1.00  0.00           C  
ATOM   1153  C   GLU A 106     -36.238  57.462 -25.751  1.00  0.00           C  
ATOM   1154  O   GLU A 106     -36.379  58.259 -26.662  1.00  0.00           O  
ATOM   1155  CB  GLU A 106     -35.023  58.343 -23.758  1.00  0.00           C  
ATOM   1156  CG  GLU A 106     -34.956  59.095 -22.449  1.00  0.00           C  
ATOM   1157  CD  GLU A 106     -35.397  60.556 -22.469  1.00  0.00           C  
ATOM   1158  OE1 GLU A 106     -34.885  61.350 -23.294  1.00  0.00           O  
ATOM   1159  OE2 GLU A 106     -36.417  60.850 -21.839  1.00  0.00           O1-
ATOM   1160  H   GLU A 106     -36.318  56.640 -22.592  1.00  0.00           H  
ATOM   1161  HA  GLU A 106     -36.974  58.805 -24.302  1.00  0.00           H  
ATOM   1162  HB3 GLU A 106     -34.491  58.911 -24.521  1.00  0.00           H  
ATOM   1163  HB2 GLU A 106     -34.368  57.474 -23.701  1.00  0.00           H  
ATOM   1164  HG3 GLU A 106     -33.944  59.032 -22.049  1.00  0.00           H  
ATOM   1165  HG2 GLU A 106     -35.533  58.557 -21.696  1.00  0.00           H  
ATOM   1166  N   ASN A 107     -36.086  56.151 -25.947  1.00  0.00           N  
ATOM   1167  CA  ASN A 107     -36.273  55.526 -27.297  1.00  0.00           C  
ATOM   1168  C   ASN A 107     -36.921  54.122 -27.208  1.00  0.00           C  
ATOM   1169  O   ASN A 107     -36.215  53.225 -26.761  1.00  0.00           O  
ATOM   1170  CB  ASN A 107     -34.953  55.490 -28.052  1.00  0.00           C  
ATOM   1171  CG  ASN A 107     -34.234  56.826 -28.123  1.00  0.00           C  
ATOM   1172  ND2 ASN A 107     -33.402  57.222 -27.230  1.00  0.00           N  
ATOM   1173  OD1 ASN A 107     -34.369  57.534 -29.163  1.00  0.00           O  
ATOM   1174  H   ASN A 107     -35.838  55.551 -25.173  1.00  0.00           H  
ATOM   1175  HA  ASN A 107     -36.954  56.164 -27.861  1.00  0.00           H  
ATOM   1176  HB3 ASN A 107     -35.125  55.118 -29.062  1.00  0.00           H  
ATOM   1177  HB2 ASN A 107     -34.296  54.751 -27.594  1.00  0.00           H  
ATOM   1178 HD22 ASN A 107     -32.950  58.121 -27.324  1.00  0.00           H  
ATOM   1179 HD21 ASN A 107     -33.199  56.636 -26.433  1.00  0.00           H  
ATOM   1180  N   CYS A 108     -38.139  53.912 -27.712  1.00  0.00           N  
ATOM   1181  CA  CYS A 108     -38.700  52.541 -27.842  1.00  0.00           C  
ATOM   1182  C   CYS A 108     -38.243  51.954 -29.224  1.00  0.00           C  
ATOM   1183  O   CYS A 108     -37.455  52.531 -29.950  1.00  0.00           O  
ATOM   1184  CB  CYS A 108     -40.256  52.756 -27.822  1.00  0.00           C  
ATOM   1185  SG  CYS A 108     -40.947  52.431 -26.197  1.00  0.00           S  
ATOM   1186  H   CYS A 108     -38.701  54.694 -28.016  1.00  0.00           H  
ATOM   1187  HA  CYS A 108     -38.380  51.904 -27.018  1.00  0.00           H  
ATOM   1188  HB3 CYS A 108     -40.724  52.097 -28.554  1.00  0.00           H  
ATOM   1189  HB2 CYS A 108     -40.484  53.781 -28.114  1.00  0.00           H  
ATOM   1190  HG  CYS A 108     -42.268  52.626 -26.226  1.00  0.00           H  
ATOM   1191  N   TYR A 109     -38.731  50.762 -29.665  1.00  0.00           N  
ATOM   1192  CA  TYR A 109     -38.297  49.965 -30.870  1.00  0.00           C  
ATOM   1193  C   TYR A 109     -39.484  49.351 -31.599  1.00  0.00           C  
ATOM   1194  O   TYR A 109     -40.363  48.935 -30.899  1.00  0.00           O  
ATOM   1195  CB  TYR A 109     -37.305  48.922 -30.459  1.00  0.00           C  
ATOM   1196  CG  TYR A 109     -36.268  49.398 -29.462  1.00  0.00           C  
ATOM   1197  CD1 TYR A 109     -34.989  49.802 -29.895  1.00  0.00           C  
ATOM   1198  CD2 TYR A 109     -36.493  49.346 -28.029  1.00  0.00           C  
ATOM   1199  CE1 TYR A 109     -33.923  49.986 -28.934  1.00  0.00           C  
ATOM   1200  CE2 TYR A 109     -35.510  49.659 -27.091  1.00  0.00           C  
ATOM   1201  CZ  TYR A 109     -34.214  49.901 -27.546  1.00  0.00           C  
ATOM   1202  OH  TYR A 109     -33.246  50.105 -26.616  1.00  0.00           O  
ATOM   1203  H   TYR A 109     -39.479  50.305 -29.162  1.00  0.00           H  
ATOM   1204  HA  TYR A 109     -37.798  50.646 -31.559  1.00  0.00           H  
ATOM   1205  HB3 TYR A 109     -36.803  48.533 -31.345  1.00  0.00           H  
ATOM   1206  HB2 TYR A 109     -37.835  48.063 -30.047  1.00  0.00           H  
ATOM   1207  HD1 TYR A 109     -34.804  49.975 -30.946  1.00  0.00           H  
ATOM   1208  HD2 TYR A 109     -37.459  49.054 -27.644  1.00  0.00           H  
ATOM   1209  HE1 TYR A 109     -32.918  50.185 -29.274  1.00  0.00           H  
ATOM   1210  HE2 TYR A 109     -35.762  49.708 -26.041  1.00  0.00           H  
ATOM   1211  HH  TYR A 109     -33.620  50.009 -25.737  1.00  0.00           H  
ATOM   1212  N   ASN A 110     -39.552  49.442 -32.961  1.00  0.00           N  
ATOM   1213  CA  ASN A 110     -40.583  48.660 -33.621  1.00  0.00           C  
ATOM   1214  C   ASN A 110     -39.906  48.029 -34.869  1.00  0.00           C  
ATOM   1215  O   ASN A 110     -39.371  48.746 -35.728  1.00  0.00           O  
ATOM   1216  CB  ASN A 110     -41.729  49.673 -33.861  1.00  0.00           C  
ATOM   1217  CG  ASN A 110     -42.908  49.038 -34.543  1.00  0.00           C  
ATOM   1218  ND2 ASN A 110     -44.080  49.223 -33.988  1.00  0.00           N  
ATOM   1219  OD1 ASN A 110     -42.831  48.432 -35.581  1.00  0.00           O  
ATOM   1220  H   ASN A 110     -38.903  50.033 -33.461  1.00  0.00           H  
ATOM   1221  HA  ASN A 110     -40.927  47.871 -32.953  1.00  0.00           H  
ATOM   1222  HB3 ASN A 110     -41.361  50.500 -34.468  1.00  0.00           H  
ATOM   1223  HB2 ASN A 110     -42.046  50.094 -32.907  1.00  0.00           H  
ATOM   1224 HD22 ASN A 110     -44.906  48.818 -34.405  1.00  0.00           H  
ATOM   1225 HD21 ASN A 110     -44.157  49.770 -33.142  1.00  0.00           H  
ATOM   1226  N   LEU A 111     -39.983  46.705 -34.972  1.00  0.00           N  
ATOM   1227  CA  LEU A 111     -39.237  45.872 -35.937  1.00  0.00           C  
ATOM   1228  C   LEU A 111     -40.193  45.367 -37.005  1.00  0.00           C  
ATOM   1229  O   LEU A 111     -40.913  44.414 -36.875  1.00  0.00           O  
ATOM   1230  CB  LEU A 111     -38.393  44.736 -35.279  1.00  0.00           C  
ATOM   1231  CG  LEU A 111     -37.561  44.920 -34.033  1.00  0.00           C  
ATOM   1232  CD1 LEU A 111     -36.397  43.936 -33.923  1.00  0.00           C  
ATOM   1233  CD2 LEU A 111     -36.806  46.218 -34.041  1.00  0.00           C  
ATOM   1234  H   LEU A 111     -40.591  46.185 -34.355  1.00  0.00           H  
ATOM   1235  HA  LEU A 111     -38.531  46.533 -36.439  1.00  0.00           H  
ATOM   1236  HB3 LEU A 111     -37.770  44.279 -36.047  1.00  0.00           H  
ATOM   1237  HB2 LEU A 111     -39.034  43.865 -35.142  1.00  0.00           H  
ATOM   1238  HG  LEU A 111     -38.192  44.857 -33.146  1.00  0.00           H  
ATOM   1239 HD11 LEU A 111     -35.844  44.127 -33.003  1.00  0.00           H  
ATOM   1240 HD12 LEU A 111     -36.783  42.916 -33.910  1.00  0.00           H  
ATOM   1241 HD13 LEU A 111     -35.734  44.061 -34.779  1.00  0.00           H  
ATOM   1242 HD21 LEU A 111     -36.222  46.305 -33.125  1.00  0.00           H  
ATOM   1243 HD22 LEU A 111     -36.138  46.244 -34.902  1.00  0.00           H  
ATOM   1244 HD23 LEU A 111     -37.510  47.047 -34.103  1.00  0.00           H  
ATOM   1245  N   GLU A 112     -40.162  45.889 -38.222  1.00  0.00           N  
ATOM   1246  CA  GLU A 112     -40.857  45.458 -39.434  1.00  0.00           C  
ATOM   1247  C   GLU A 112     -39.985  44.712 -40.422  1.00  0.00           C  
ATOM   1248  O   GLU A 112     -40.287  44.650 -41.612  1.00  0.00           O  
ATOM   1249  CB  GLU A 112     -41.779  46.519 -40.113  1.00  0.00           C  
ATOM   1250  CG  GLU A 112     -43.174  46.796 -39.548  1.00  0.00           C  
ATOM   1251  CD  GLU A 112     -44.183  45.668 -39.883  1.00  0.00           C  
ATOM   1252  OE1 GLU A 112     -45.136  45.621 -39.085  1.00  0.00           O  
ATOM   1253  OE2 GLU A 112     -43.980  44.939 -40.913  1.00  0.00           O1-
ATOM   1254  H   GLU A 112     -39.596  46.705 -38.407  1.00  0.00           H  
ATOM   1255  HA  GLU A 112     -41.554  44.698 -39.078  1.00  0.00           H  
ATOM   1256  HB3 GLU A 112     -41.868  46.285 -41.175  1.00  0.00           H  
ATOM   1257  HB2 GLU A 112     -41.236  47.461 -40.192  1.00  0.00           H  
ATOM   1258  HG3 GLU A 112     -43.543  47.742 -39.943  1.00  0.00           H  
ATOM   1259  HG2 GLU A 112     -43.109  46.914 -38.466  1.00  0.00           H  
ATOM   1260  N   ILE A 113     -38.852  44.141 -39.941  1.00  0.00           N  
ATOM   1261  CA  ILE A 113     -37.972  43.225 -40.665  1.00  0.00           C  
ATOM   1262  C   ILE A 113     -38.842  42.080 -41.270  1.00  0.00           C  
ATOM   1263  O   ILE A 113     -39.903  41.706 -40.715  1.00  0.00           O  
ATOM   1264  CB  ILE A 113     -36.746  42.732 -39.826  1.00  0.00           C  
ATOM   1265  CG1 ILE A 113     -37.060  42.010 -38.464  1.00  0.00           C  
ATOM   1266  CG2 ILE A 113     -35.739  43.894 -39.593  1.00  0.00           C  
ATOM   1267  CD1 ILE A 113     -35.902  41.412 -37.744  1.00  0.00           C  
ATOM   1268  H   ILE A 113     -38.548  44.337 -38.997  1.00  0.00           H  
ATOM   1269  HA  ILE A 113     -37.566  43.785 -41.508  1.00  0.00           H  
ATOM   1270  HB  ILE A 113     -36.229  42.001 -40.446  1.00  0.00           H  
ATOM   1271 HG13 ILE A 113     -37.815  41.243 -38.631  1.00  0.00           H  
ATOM   1272 HG12 ILE A 113     -37.575  42.704 -37.800  1.00  0.00           H  
ATOM   1273 HG21 ILE A 113     -34.894  43.531 -39.008  1.00  0.00           H  
ATOM   1274 HG22 ILE A 113     -35.382  44.264 -40.554  1.00  0.00           H  
ATOM   1275 HG23 ILE A 113     -36.233  44.701 -39.053  1.00  0.00           H  
ATOM   1276 HD11 ILE A 113     -36.249  40.945 -36.822  1.00  0.00           H  
ATOM   1277 HD12 ILE A 113     -35.430  40.660 -38.376  1.00  0.00           H  
ATOM   1278 HD13 ILE A 113     -35.178  42.191 -37.505  1.00  0.00           H  
ATOM   1279  N   LYS A 114     -38.323  41.429 -42.300  1.00  0.00           N  
ATOM   1280  CA  LYS A 114     -38.824  40.378 -43.212  1.00  0.00           C  
ATOM   1281  C   LYS A 114     -37.705  39.457 -43.590  1.00  0.00           C  
ATOM   1282  O   LYS A 114     -36.530  39.708 -43.256  1.00  0.00           O  
ATOM   1283  CB  LYS A 114     -39.291  41.058 -44.538  1.00  0.00           C  
ATOM   1284  CG  LYS A 114     -40.223  42.236 -44.408  1.00  0.00           C  
ATOM   1285  CD  LYS A 114     -41.698  41.837 -44.294  1.00  0.00           C  
ATOM   1286  CE  LYS A 114     -42.506  43.014 -43.794  1.00  0.00           C  
ATOM   1287  NZ  LYS A 114     -42.517  43.021 -42.325  1.00  0.00           N1+
ATOM   1288  H   LYS A 114     -37.381  41.630 -42.601  1.00  0.00           H  
ATOM   1289  HA  LYS A 114     -39.643  39.824 -42.752  1.00  0.00           H  
ATOM   1290  HB3 LYS A 114     -39.750  40.308 -45.184  1.00  0.00           H  
ATOM   1291  HB2 LYS A 114     -38.416  41.355 -45.117  1.00  0.00           H  
ATOM   1292  HG3 LYS A 114     -40.092  42.897 -45.264  1.00  0.00           H  
ATOM   1293  HG2 LYS A 114     -39.939  42.827 -43.536  1.00  0.00           H  
ATOM   1294  HD3 LYS A 114     -41.797  41.007 -43.595  1.00  0.00           H  
ATOM   1295  HD2 LYS A 114     -42.068  41.531 -45.272  1.00  0.00           H  
ATOM   1296  HE3 LYS A 114     -43.528  42.935 -44.165  1.00  0.00           H  
ATOM   1297  HE2 LYS A 114     -42.061  43.940 -44.159  1.00  0.00           H  
ATOM   1298  HZ1 LYS A 114     -43.057  43.808 -41.996  1.00  0.00           H  
ATOM   1299  HZ2 LYS A 114     -42.931  42.164 -41.987  1.00  0.00           H  
ATOM   1300  HZ3 LYS A 114     -41.570  43.096 -41.981  1.00  0.00           H  
ATOM   1301  N   LYS A 115     -38.072  38.314 -44.245  1.00  0.00           N  
ATOM   1302  CA  LYS A 115     -37.074  37.510 -44.978  1.00  0.00           C  
ATOM   1303  C   LYS A 115     -36.940  37.983 -46.391  1.00  0.00           C  
ATOM   1304  O   LYS A 115     -37.636  38.906 -46.787  1.00  0.00           O  
ATOM   1305  CB  LYS A 115     -37.380  35.985 -44.863  1.00  0.00           C  
ATOM   1306  CG  LYS A 115     -36.609  35.342 -43.724  1.00  0.00           C  
ATOM   1307  CD  LYS A 115     -36.841  33.824 -43.694  1.00  0.00           C  
ATOM   1308  CE  LYS A 115     -36.167  33.193 -42.483  1.00  0.00           C  
ATOM   1309  NZ  LYS A 115     -36.203  31.713 -42.678  1.00  0.00           N1+
ATOM   1310  H   LYS A 115     -39.036  38.011 -44.231  1.00  0.00           H  
ATOM   1311  HA  LYS A 115     -36.112  37.679 -44.493  1.00  0.00           H  
ATOM   1312  HB3 LYS A 115     -37.123  35.492 -45.800  1.00  0.00           H  
ATOM   1313  HB2 LYS A 115     -38.449  35.841 -44.704  1.00  0.00           H  
ATOM   1314  HG3 LYS A 115     -36.929  35.777 -42.777  1.00  0.00           H  
ATOM   1315  HG2 LYS A 115     -35.545  35.545 -43.846  1.00  0.00           H  
ATOM   1316  HD3 LYS A 115     -36.443  33.378 -44.605  1.00  0.00           H  
ATOM   1317  HD2 LYS A 115     -37.912  33.621 -43.660  1.00  0.00           H  
ATOM   1318  HE3 LYS A 115     -36.722  33.453 -41.582  1.00  0.00           H  
ATOM   1319  HE2 LYS A 115     -35.131  33.528 -42.429  1.00  0.00           H  
ATOM   1320  HZ1 LYS A 115     -35.762  31.259 -41.891  1.00  0.00           H  
ATOM   1321  HZ2 LYS A 115     -37.162  31.405 -42.751  1.00  0.00           H  
ATOM   1322  HZ3 LYS A 115     -35.708  31.473 -43.526  1.00  0.00           H  
ATOM   1323  N   PRO A 116     -35.960  37.342 -47.136  1.00  0.00           N  
ATOM   1324  CA  PRO A 116     -35.647  37.779 -48.548  1.00  0.00           C  
ATOM   1325  C   PRO A 116     -36.743  37.609 -49.564  1.00  0.00           C  
ATOM   1326  O   PRO A 116     -36.781  38.151 -50.667  1.00  0.00           O  
ATOM   1327  CB  PRO A 116     -34.434  37.064 -48.975  1.00  0.00           C  
ATOM   1328  CG  PRO A 116     -33.693  36.792 -47.651  1.00  0.00           C  
ATOM   1329  CD  PRO A 116     -34.843  36.527 -46.647  1.00  0.00           C  
ATOM   1330  HA  PRO A 116     -35.401  38.840 -48.512  1.00  0.00           H  
ATOM   1331  HB3 PRO A 116     -33.828  37.722 -49.598  1.00  0.00           H  
ATOM   1332  HB2 PRO A 116     -34.717  36.115 -49.432  1.00  0.00           H  
ATOM   1333  HG3 PRO A 116     -33.152  37.688 -47.350  1.00  0.00           H  
ATOM   1334  HG2 PRO A 116     -33.091  35.890 -47.754  1.00  0.00           H  
ATOM   1335  HD2 PRO A 116     -35.121  35.474 -46.685  1.00  0.00           H  
ATOM   1336  HD3 PRO A 116     -34.546  36.877 -45.657  1.00  0.00           H  
ATOM   1337  N   ASP A 117     -37.647  36.661 -49.289  1.00  0.00           N  
ATOM   1338  CA  ASP A 117     -38.912  36.483 -50.084  1.00  0.00           C  
ATOM   1339  C   ASP A 117     -40.025  37.496 -49.634  1.00  0.00           C  
ATOM   1340  O   ASP A 117     -41.142  37.400 -50.213  1.00  0.00           O  
ATOM   1341  CB  ASP A 117     -39.507  35.010 -49.953  1.00  0.00           C  
ATOM   1342  CG  ASP A 117     -39.748  34.517 -48.541  1.00  0.00           C  
ATOM   1343  OD1 ASP A 117     -40.128  33.348 -48.466  1.00  0.00           O  
ATOM   1344  OD2 ASP A 117     -39.319  35.143 -47.562  1.00  0.00           O1-
ATOM   1345  H   ASP A 117     -37.494  36.025 -48.520  1.00  0.00           H  
ATOM   1346  HA  ASP A 117     -38.686  36.668 -51.134  1.00  0.00           H  
ATOM   1347  HB3 ASP A 117     -38.852  34.311 -50.472  1.00  0.00           H  
ATOM   1348  HB2 ASP A 117     -40.436  34.945 -50.520  1.00  0.00           H  
ATOM   1349  N   GLY A 118     -39.822  38.403 -48.690  1.00  0.00           N  
ATOM   1350  CA  GLY A 118     -40.770  39.452 -48.246  1.00  0.00           C  
ATOM   1351  C   GLY A 118     -41.769  38.819 -47.298  1.00  0.00           C  
ATOM   1352  O   GLY A 118     -42.826  39.497 -47.038  1.00  0.00           O  
ATOM   1353  H   GLY A 118     -38.945  38.425 -48.189  1.00  0.00           H  
ATOM   1354  HA3 GLY A 118     -41.296  39.855 -49.112  1.00  0.00           H  
ATOM   1355  HA2 GLY A 118     -40.223  40.238 -47.725  1.00  0.00           H  
ATOM   1356  N   SER A 119     -41.628  37.571 -46.904  1.00  0.00           N  
ATOM   1357  CA  SER A 119     -42.342  36.994 -45.781  1.00  0.00           C  
ATOM   1358  C   SER A 119     -41.960  37.613 -44.500  1.00  0.00           C  
ATOM   1359  O   SER A 119     -40.857  38.126 -44.285  1.00  0.00           O  
ATOM   1360  CB  SER A 119     -42.253  35.478 -45.661  1.00  0.00           C  
ATOM   1361  OG  SER A 119     -40.947  35.222 -45.349  1.00  0.00           O  
ATOM   1362  H   SER A 119     -40.993  36.956 -47.393  1.00  0.00           H  
ATOM   1363  HA  SER A 119     -43.396  37.227 -45.934  1.00  0.00           H  
ATOM   1364  HB3 SER A 119     -42.491  35.024 -46.623  1.00  0.00           H  
ATOM   1365  HB2 SER A 119     -42.891  35.141 -44.844  1.00  0.00           H  
ATOM   1366  HG  SER A 119     -40.819  34.276 -45.258  1.00  0.00           H  
ATOM   1367  N   GLU A 120     -42.843  37.432 -43.588  1.00  0.00           N  
ATOM   1368  CA  GLU A 120     -42.706  37.761 -42.120  1.00  0.00           C  
ATOM   1369  C   GLU A 120     -41.637  36.860 -41.491  1.00  0.00           C  
ATOM   1370  O   GLU A 120     -41.774  35.696 -41.715  1.00  0.00           O  
ATOM   1371  CB  GLU A 120     -44.018  37.817 -41.220  1.00  0.00           C  
ATOM   1372  CG  GLU A 120     -44.884  38.908 -41.798  1.00  0.00           C  
ATOM   1373  CD  GLU A 120     -44.370  40.324 -41.781  1.00  0.00           C  
ATOM   1374  OE1 GLU A 120     -43.293  40.608 -41.195  1.00  0.00           O  
ATOM   1375  OE2 GLU A 120     -44.957  41.243 -42.427  1.00  0.00           O1-
ATOM   1376  H   GLU A 120     -43.739  37.030 -43.825  1.00  0.00           H  
ATOM   1377  HA  GLU A 120     -42.290  38.768 -42.088  1.00  0.00           H  
ATOM   1378  HB3 GLU A 120     -43.744  38.076 -40.196  1.00  0.00           H  
ATOM   1379  HB2 GLU A 120     -44.543  36.864 -41.285  1.00  0.00           H  
ATOM   1380  HG3 GLU A 120     -45.862  38.877 -41.318  1.00  0.00           H  
ATOM   1381  HG2 GLU A 120     -45.159  38.641 -42.819  1.00  0.00           H  
ATOM   1382  N   CYS A 121     -40.695  37.376 -40.669  1.00  0.00           N  
ATOM   1383  CA  CYS A 121     -39.728  36.562 -39.895  1.00  0.00           C  
ATOM   1384  C   CYS A 121     -39.895  36.754 -38.435  1.00  0.00           C  
ATOM   1385  O   CYS A 121     -39.188  36.097 -37.701  1.00  0.00           O  
ATOM   1386  CB  CYS A 121     -38.328  37.044 -40.200  1.00  0.00           C  
ATOM   1387  SG  CYS A 121     -38.072  38.856 -39.878  1.00  0.00           S  
ATOM   1388  H   CYS A 121     -40.619  38.376 -40.553  1.00  0.00           H  
ATOM   1389  HA  CYS A 121     -39.830  35.508 -40.152  1.00  0.00           H  
ATOM   1390  HB3 CYS A 121     -38.089  36.825 -41.241  1.00  0.00           H  
ATOM   1391  HB2 CYS A 121     -37.611  36.469 -39.615  1.00  0.00           H  
ATOM   1392  HG  CYS A 121     -36.812  39.189 -40.175  1.00  0.00           H  
ATOM   1393  N   LEU A 122     -40.832  37.594 -37.969  1.00  0.00           N  
ATOM   1394  CA  LEU A 122     -41.233  37.838 -36.615  1.00  0.00           C  
ATOM   1395  C   LEU A 122     -42.733  37.463 -36.298  1.00  0.00           C  
ATOM   1396  O   LEU A 122     -43.584  37.661 -37.174  1.00  0.00           O  
ATOM   1397  CB  LEU A 122     -40.978  39.342 -36.356  1.00  0.00           C  
ATOM   1398  CG  LEU A 122     -39.511  39.677 -36.222  1.00  0.00           C  
ATOM   1399  CD1 LEU A 122     -39.477  41.207 -36.102  1.00  0.00           C  
ATOM   1400  CD2 LEU A 122     -38.954  39.081 -34.910  1.00  0.00           C  
ATOM   1401  H   LEU A 122     -41.366  38.162 -38.611  1.00  0.00           H  
ATOM   1402  HA  LEU A 122     -40.587  37.261 -35.954  1.00  0.00           H  
ATOM   1403  HB3 LEU A 122     -41.503  39.648 -35.452  1.00  0.00           H  
ATOM   1404  HB2 LEU A 122     -41.409  39.927 -37.169  1.00  0.00           H  
ATOM   1405  HG  LEU A 122     -38.944  39.334 -37.087  1.00  0.00           H  
ATOM   1406 HD11 LEU A 122     -38.445  41.542 -35.999  1.00  0.00           H  
ATOM   1407 HD12 LEU A 122     -39.916  41.651 -36.995  1.00  0.00           H  
ATOM   1408 HD13 LEU A 122     -40.047  41.516 -35.225  1.00  0.00           H  
ATOM   1409 HD21 LEU A 122     -37.895  39.326 -34.819  1.00  0.00           H  
ATOM   1410 HD22 LEU A 122     -39.496  39.497 -34.061  1.00  0.00           H  
ATOM   1411 HD23 LEU A 122     -39.076  37.998 -34.923  1.00  0.00           H  
ATOM   1412  N   PRO A 123     -43.043  37.044 -35.095  1.00  0.00           N  
ATOM   1413  CA  PRO A 123     -44.352  36.551 -34.723  1.00  0.00           C  
ATOM   1414  C   PRO A 123     -45.427  37.601 -34.687  1.00  0.00           C  
ATOM   1415  O   PRO A 123     -45.161  38.786 -34.424  1.00  0.00           O  
ATOM   1416  CB  PRO A 123     -44.100  35.869 -33.351  1.00  0.00           C  
ATOM   1417  CG  PRO A 123     -43.014  36.684 -32.740  1.00  0.00           C  
ATOM   1418  CD  PRO A 123     -42.140  36.902 -33.966  1.00  0.00           C  
ATOM   1419  HA  PRO A 123     -44.647  35.784 -35.439  1.00  0.00           H  
ATOM   1420  HB3 PRO A 123     -43.741  34.854 -33.514  1.00  0.00           H  
ATOM   1421  HB2 PRO A 123     -44.998  35.949 -32.738  1.00  0.00           H  
ATOM   1422  HG3 PRO A 123     -42.471  36.070 -32.022  1.00  0.00           H  
ATOM   1423  HG2 PRO A 123     -43.424  37.642 -32.422  1.00  0.00           H  
ATOM   1424  HD2 PRO A 123     -41.565  37.819 -33.843  1.00  0.00           H  
ATOM   1425  HD3 PRO A 123     -41.505  36.029 -34.118  1.00  0.00           H  
ATOM   1426  N   ALA A 124     -46.678  37.241 -35.000  1.00  0.00           N  
ATOM   1427  CA  ALA A 124     -47.816  38.119 -34.952  1.00  0.00           C  
ATOM   1428  C   ALA A 124     -48.289  38.514 -33.589  1.00  0.00           C  
ATOM   1429  O   ALA A 124     -48.202  37.673 -32.713  1.00  0.00           O  
ATOM   1430  CB  ALA A 124     -48.930  37.576 -35.861  1.00  0.00           C  
ATOM   1431  H   ALA A 124     -46.873  36.295 -35.295  1.00  0.00           H  
ATOM   1432  HA  ALA A 124     -47.485  39.044 -35.423  1.00  0.00           H  
ATOM   1433  HB1 ALA A 124     -49.790  38.244 -35.821  1.00  0.00           H  
ATOM   1434  HB2 ALA A 124     -48.566  37.514 -36.887  1.00  0.00           H  
ATOM   1435  HB3 ALA A 124     -49.226  36.584 -35.520  1.00  0.00           H  
ATOM   1436  N   ALA A 125     -48.803  39.726 -33.442  1.00  0.00           N  
ATOM   1437  CA  ALA A 125     -49.293  40.188 -32.126  1.00  0.00           C  
ATOM   1438  C   ALA A 125     -50.574  39.394 -31.612  1.00  0.00           C  
ATOM   1439  O   ALA A 125     -51.677  39.580 -32.175  1.00  0.00           O  
ATOM   1440  CB  ALA A 125     -49.621  41.675 -32.302  1.00  0.00           C  
ATOM   1441  H   ALA A 125     -48.863  40.348 -34.235  1.00  0.00           H  
ATOM   1442  HA  ALA A 125     -48.493  40.085 -31.392  1.00  0.00           H  
ATOM   1443  HB1 ALA A 125     -49.991  42.080 -31.360  1.00  0.00           H  
ATOM   1444  HB2 ALA A 125     -48.722  42.214 -32.600  1.00  0.00           H  
ATOM   1445  HB3 ALA A 125     -50.385  41.790 -33.072  1.00  0.00           H  
ATOM   1446  N   PRO A 126     -50.552  38.604 -30.491  1.00  0.00           N  
ATOM   1447  CA  PRO A 126     -51.674  37.941 -29.844  1.00  0.00           C  
ATOM   1448  C   PRO A 126     -52.668  38.911 -29.172  1.00  0.00           C  
ATOM   1449  O   PRO A 126     -52.588  40.087 -29.487  1.00  0.00           O  
ATOM   1450  CB  PRO A 126     -51.105  36.893 -28.858  1.00  0.00           C  
ATOM   1451  CG  PRO A 126     -49.718  37.454 -28.563  1.00  0.00           C  
ATOM   1452  CD  PRO A 126     -49.290  38.255 -29.735  1.00  0.00           C  
ATOM   1453  HA  PRO A 126     -52.220  37.399 -30.616  1.00  0.00           H  
ATOM   1454  HB3 PRO A 126     -51.003  35.937 -29.372  1.00  0.00           H  
ATOM   1455  HB2 PRO A 126     -51.698  36.902 -27.943  1.00  0.00           H  
ATOM   1456  HG3 PRO A 126     -49.018  36.633 -28.410  1.00  0.00           H  
ATOM   1457  HG2 PRO A 126     -49.765  38.096 -27.683  1.00  0.00           H  
ATOM   1458  HD2 PRO A 126     -48.808  39.170 -29.392  1.00  0.00           H  
ATOM   1459  HD3 PRO A 126     -48.643  37.650 -30.370  1.00  0.00           H  
ATOM   1460  N   ASP A 127     -53.556  38.425 -28.283  1.00  0.00           N  
ATOM   1461  CA  ASP A 127     -54.542  39.249 -27.565  1.00  0.00           C  
ATOM   1462  C   ASP A 127     -53.802  40.217 -26.612  1.00  0.00           C  
ATOM   1463  O   ASP A 127     -53.026  39.805 -25.753  1.00  0.00           O  
ATOM   1464  CB  ASP A 127     -55.559  38.410 -26.768  1.00  0.00           C  
ATOM   1465  CG  ASP A 127     -55.040  37.460 -25.735  1.00  0.00           C  
ATOM   1466  OD1 ASP A 127     -55.564  37.468 -24.568  1.00  0.00           O  
ATOM   1467  OD2 ASP A 127     -54.132  36.658 -25.974  1.00  0.00           O1-
ATOM   1468  H   ASP A 127     -53.572  37.437 -28.073  1.00  0.00           H  
ATOM   1469  HA  ASP A 127     -55.089  39.842 -28.298  1.00  0.00           H  
ATOM   1470  HB3 ASP A 127     -56.196  37.865 -27.465  1.00  0.00           H  
ATOM   1471  HB2 ASP A 127     -56.287  39.075 -26.306  1.00  0.00           H  
ATOM   1472  N   GLY A 128     -54.106  41.522 -26.759  1.00  0.00           N  
ATOM   1473  CA  GLY A 128     -53.829  42.605 -25.735  1.00  0.00           C  
ATOM   1474  C   GLY A 128     -52.318  43.013 -25.685  1.00  0.00           C  
ATOM   1475  O   GLY A 128     -52.082  44.033 -25.029  1.00  0.00           O  
ATOM   1476  H   GLY A 128     -54.554  41.844 -27.606  1.00  0.00           H  
ATOM   1477  HA3 GLY A 128     -54.144  42.261 -24.750  1.00  0.00           H  
ATOM   1478  HA2 GLY A 128     -54.434  43.482 -25.964  1.00  0.00           H  
ATOM   1479  N   ILE A 129     -51.410  42.319 -26.343  1.00  0.00           N  
ATOM   1480  CA  ILE A 129     -50.143  42.867 -26.714  1.00  0.00           C  
ATOM   1481  C   ILE A 129     -50.385  44.143 -27.596  1.00  0.00           C  
ATOM   1482  O   ILE A 129     -51.169  44.018 -28.518  1.00  0.00           O  
ATOM   1483  CB  ILE A 129     -49.207  41.884 -27.453  1.00  0.00           C  
ATOM   1484  CG1 ILE A 129     -48.756  40.850 -26.361  1.00  0.00           C  
ATOM   1485  CG2 ILE A 129     -48.003  42.500 -28.195  1.00  0.00           C  
ATOM   1486  CD1 ILE A 129     -47.466  41.261 -25.539  1.00  0.00           C  
ATOM   1487  H   ILE A 129     -51.598  41.362 -26.604  1.00  0.00           H  
ATOM   1488  HA  ILE A 129     -49.637  43.185 -25.802  1.00  0.00           H  
ATOM   1489  HB  ILE A 129     -49.808  41.346 -28.188  1.00  0.00           H  
ATOM   1490 HG13 ILE A 129     -48.592  39.880 -26.830  1.00  0.00           H  
ATOM   1491 HG12 ILE A 129     -49.581  40.671 -25.671  1.00  0.00           H  
ATOM   1492 HG21 ILE A 129     -47.425  41.708 -28.671  1.00  0.00           H  
ATOM   1493 HG22 ILE A 129     -48.360  43.195 -28.954  1.00  0.00           H  
ATOM   1494 HG23 ILE A 129     -47.371  43.032 -27.483  1.00  0.00           H  
ATOM   1495 HD11 ILE A 129     -47.236  40.483 -24.810  1.00  0.00           H  
ATOM   1496 HD12 ILE A 129     -46.624  41.381 -26.220  1.00  0.00           H  
ATOM   1497 HD13 ILE A 129     -47.649  42.201 -25.019  1.00  0.00           H  
ATOM   1498  N   ARG A 130     -49.867  45.287 -27.172  1.00  0.00           N  
ATOM   1499  CA  ARG A 130     -50.114  46.695 -27.681  1.00  0.00           C  
ATOM   1500  C   ARG A 130     -48.797  47.362 -27.489  1.00  0.00           C  
ATOM   1501  O   ARG A 130     -47.985  46.968 -26.662  1.00  0.00           O  
ATOM   1502  CB  ARG A 130     -51.251  47.251 -26.777  1.00  0.00           C  
ATOM   1503  CG  ARG A 130     -52.697  46.985 -27.261  1.00  0.00           C  
ATOM   1504  CD  ARG A 130     -53.813  47.612 -26.446  1.00  0.00           C  
ATOM   1505  NE  ARG A 130     -53.633  47.455 -24.990  1.00  0.00           N  
ATOM   1506  CZ  ARG A 130     -54.237  46.530 -24.240  1.00  0.00           C  
ATOM   1507  NH1 ARG A 130     -55.197  45.715 -24.660  1.00  0.00           N  
ATOM   1508  NH2 ARG A 130     -53.938  46.428 -22.986  1.00  0.00           N1+
ATOM   1509  H   ARG A 130     -49.209  45.290 -26.406  1.00  0.00           H  
ATOM   1510  HA  ARG A 130     -50.408  46.691 -28.731  1.00  0.00           H  
ATOM   1511  HB3 ARG A 130     -51.108  48.323 -26.641  1.00  0.00           H  
ATOM   1512  HB2 ARG A 130     -51.131  46.860 -25.767  1.00  0.00           H  
ATOM   1513  HG3 ARG A 130     -52.861  45.910 -27.327  1.00  0.00           H  
ATOM   1514  HG2 ARG A 130     -52.791  47.299 -28.301  1.00  0.00           H  
ATOM   1515  HD3 ARG A 130     -54.767  47.174 -26.742  1.00  0.00           H  
ATOM   1516  HD2 ARG A 130     -53.887  48.672 -26.689  1.00  0.00           H  
ATOM   1517  HE  ARG A 130     -52.997  48.115 -24.563  1.00  0.00           H  
ATOM   1518 HH12 ARG A 130     -55.601  45.042 -24.025  1.00  0.00           H  
ATOM   1519 HH11 ARG A 130     -55.522  45.767 -25.615  1.00  0.00           H  
ATOM   1520 HH22 ARG A 130     -54.393  45.730 -22.414  1.00  0.00           H  
ATOM   1521 HH21 ARG A 130     -53.251  47.045 -22.578  1.00  0.00           H  
ATOM   1522  N   GLY A 131     -48.666  48.463 -28.133  1.00  0.00           N  
ATOM   1523  CA  GLY A 131     -47.477  49.291 -28.091  1.00  0.00           C  
ATOM   1524  C   GLY A 131     -47.295  50.134 -26.831  1.00  0.00           C  
ATOM   1525  O   GLY A 131     -48.279  50.569 -26.286  1.00  0.00           O  
ATOM   1526  H   GLY A 131     -49.420  48.801 -28.715  1.00  0.00           H  
ATOM   1527  HA3 GLY A 131     -47.461  49.942 -28.965  1.00  0.00           H  
ATOM   1528  HA2 GLY A 131     -46.597  48.665 -28.234  1.00  0.00           H  
ATOM   1529  N   PHE A 132     -46.004  50.264 -26.473  1.00  0.00           N  
ATOM   1530  CA  PHE A 132     -45.627  50.837 -25.154  1.00  0.00           C  
ATOM   1531  C   PHE A 132     -46.256  52.326 -24.967  1.00  0.00           C  
ATOM   1532  O   PHE A 132     -46.097  53.175 -25.840  1.00  0.00           O  
ATOM   1533  CB  PHE A 132     -44.057  50.966 -25.198  1.00  0.00           C  
ATOM   1534  CG  PHE A 132     -43.436  51.031 -23.784  1.00  0.00           C  
ATOM   1535  CD1 PHE A 132     -43.467  49.937 -22.903  1.00  0.00           C  
ATOM   1536  CD2 PHE A 132     -42.833  52.227 -23.272  1.00  0.00           C  
ATOM   1537  CE1 PHE A 132     -42.824  49.984 -21.724  1.00  0.00           C  
ATOM   1538  CE2 PHE A 132     -42.096  52.306 -22.087  1.00  0.00           C  
ATOM   1539  CZ  PHE A 132     -42.097  51.131 -21.317  1.00  0.00           C  
ATOM   1540  H   PHE A 132     -45.273  49.971 -27.106  1.00  0.00           H  
ATOM   1541  HA  PHE A 132     -45.939  50.180 -24.343  1.00  0.00           H  
ATOM   1542  HB3 PHE A 132     -43.782  51.860 -25.757  1.00  0.00           H  
ATOM   1543  HB2 PHE A 132     -43.639  50.117 -25.739  1.00  0.00           H  
ATOM   1544  HD1 PHE A 132     -44.011  49.044 -23.171  1.00  0.00           H  
ATOM   1545  HD2 PHE A 132     -42.933  53.156 -23.813  1.00  0.00           H  
ATOM   1546  HE1 PHE A 132     -42.855  49.134 -21.058  1.00  0.00           H  
ATOM   1547  HE2 PHE A 132     -41.584  53.222 -21.829  1.00  0.00           H  
ATOM   1548  HZ  PHE A 132     -41.528  51.113 -20.399  1.00  0.00           H  
ATOM   1549  N   PRO A 133     -46.857  52.658 -23.768  1.00  0.00           N  
ATOM   1550  CA  PRO A 133     -47.595  53.839 -23.672  1.00  0.00           C  
ATOM   1551  C   PRO A 133     -46.888  55.158 -23.594  1.00  0.00           C  
ATOM   1552  O   PRO A 133     -47.416  56.137 -24.123  1.00  0.00           O  
ATOM   1553  CB  PRO A 133     -48.366  53.749 -22.298  1.00  0.00           C  
ATOM   1554  CG  PRO A 133     -48.723  52.287 -22.297  1.00  0.00           C  
ATOM   1555  CD  PRO A 133     -47.384  51.680 -22.859  1.00  0.00           C  
ATOM   1556  HA  PRO A 133     -48.320  53.872 -24.486  1.00  0.00           H  
ATOM   1557  HB3 PRO A 133     -49.280  54.338 -22.364  1.00  0.00           H  
ATOM   1558  HB2 PRO A 133     -47.666  53.945 -21.484  1.00  0.00           H  
ATOM   1559  HG3 PRO A 133     -49.521  52.116 -23.020  1.00  0.00           H  
ATOM   1560  HG2 PRO A 133     -48.860  51.955 -21.268  1.00  0.00           H  
ATOM   1561  HD2 PRO A 133     -46.681  51.533 -22.038  1.00  0.00           H  
ATOM   1562  HD3 PRO A 133     -47.603  50.762 -23.403  1.00  0.00           H  
ATOM   1563  N   ARG A 134     -45.681  55.233 -23.020  1.00  0.00           N  
ATOM   1564  CA  ARG A 134     -45.031  56.497 -22.621  1.00  0.00           C  
ATOM   1565  C   ARG A 134     -43.620  56.551 -23.085  1.00  0.00           C  
ATOM   1566  O   ARG A 134     -42.675  56.006 -22.426  1.00  0.00           O  
ATOM   1567  CB  ARG A 134     -45.185  56.621 -21.091  1.00  0.00           C  
ATOM   1568  CG  ARG A 134     -46.519  57.005 -20.479  1.00  0.00           C  
ATOM   1569  CD  ARG A 134     -47.187  58.175 -21.207  1.00  0.00           C  
ATOM   1570  NE  ARG A 134     -48.567  58.323 -20.832  1.00  0.00           N  
ATOM   1571  CZ  ARG A 134     -49.094  58.885 -19.784  1.00  0.00           C  
ATOM   1572  NH1 ARG A 134     -50.314  59.404 -19.883  1.00  0.00           N  
ATOM   1573  NH2 ARG A 134     -48.430  59.117 -18.756  1.00  0.00           N1+
ATOM   1574  H   ARG A 134     -45.157  54.390 -22.835  1.00  0.00           H  
ATOM   1575  HA  ARG A 134     -45.573  57.320 -23.086  1.00  0.00           H  
ATOM   1576  HB3 ARG A 134     -44.415  57.293 -20.711  1.00  0.00           H  
ATOM   1577  HB2 ARG A 134     -44.836  55.699 -20.625  1.00  0.00           H  
ATOM   1578  HG3 ARG A 134     -46.375  57.265 -19.430  1.00  0.00           H  
ATOM   1579  HG2 ARG A 134     -47.186  56.143 -20.492  1.00  0.00           H  
ATOM   1580  HD3 ARG A 134     -47.119  58.019 -22.284  1.00  0.00           H  
ATOM   1581  HD2 ARG A 134     -46.649  59.096 -20.982  1.00  0.00           H  
ATOM   1582  HE  ARG A 134     -49.162  57.905 -21.533  1.00  0.00           H  
ATOM   1583 HH12 ARG A 134     -50.741  59.845 -19.081  1.00  0.00           H  
ATOM   1584 HH11 ARG A 134     -50.813  59.357 -20.760  1.00  0.00           H  
ATOM   1585 HH22 ARG A 134     -48.868  59.555 -17.959  1.00  0.00           H  
ATOM   1586 HH21 ARG A 134     -47.452  58.868 -18.720  1.00  0.00           H  
ATOM   1587  N   CYS A 135     -43.379  57.215 -24.192  1.00  0.00           N  
ATOM   1588  CA  CYS A 135     -41.931  57.413 -24.639  1.00  0.00           C  
ATOM   1589  C   CYS A 135     -41.630  58.721 -25.243  1.00  0.00           C  
ATOM   1590  O   CYS A 135     -42.569  59.419 -25.508  1.00  0.00           O  
ATOM   1591  CB  CYS A 135     -41.584  56.224 -25.596  1.00  0.00           C  
ATOM   1592  SG  CYS A 135     -42.402  56.154 -27.188  1.00  0.00           S  
ATOM   1593  H   CYS A 135     -44.145  57.587 -24.735  1.00  0.00           H  
ATOM   1594  HA  CYS A 135     -41.301  57.312 -23.754  1.00  0.00           H  
ATOM   1595  HB3 CYS A 135     -41.746  55.284 -25.070  1.00  0.00           H  
ATOM   1596  HB2 CYS A 135     -40.505  56.191 -25.748  1.00  0.00           H  
ATOM   1597  HG  CYS A 135     -41.981  55.079 -27.859  1.00  0.00           H  
ATOM   1598  N   ARG A 136     -40.419  59.085 -25.539  1.00  0.00           N  
ATOM   1599  CA  ARG A 136     -39.994  60.239 -26.383  1.00  0.00           C  
ATOM   1600  C   ARG A 136     -40.035  59.940 -27.873  1.00  0.00           C  
ATOM   1601  O   ARG A 136     -40.412  60.778 -28.699  1.00  0.00           O  
ATOM   1602  CB  ARG A 136     -38.737  60.921 -25.857  1.00  0.00           C  
ATOM   1603  CG  ARG A 136     -38.491  62.357 -26.271  1.00  0.00           C  
ATOM   1604  CD  ARG A 136     -37.211  62.957 -25.643  1.00  0.00           C  
ATOM   1605  NE  ARG A 136     -37.197  62.753 -24.167  1.00  0.00           N  
ATOM   1606  CZ  ARG A 136     -37.822  63.544 -23.278  1.00  0.00           C  
ATOM   1607  NH1 ARG A 136     -37.946  63.128 -22.051  1.00  0.00           N  
ATOM   1608  NH2 ARG A 136     -38.369  64.689 -23.639  1.00  0.00           N1+
ATOM   1609  H   ARG A 136     -39.633  58.561 -25.183  1.00  0.00           H  
ATOM   1610  HA  ARG A 136     -40.781  60.979 -26.238  1.00  0.00           H  
ATOM   1611  HB3 ARG A 136     -37.867  60.320 -26.120  1.00  0.00           H  
ATOM   1612  HB2 ARG A 136     -38.723  60.855 -24.769  1.00  0.00           H  
ATOM   1613  HG3 ARG A 136     -39.351  62.966 -25.991  1.00  0.00           H  
ATOM   1614  HG2 ARG A 136     -38.423  62.414 -27.358  1.00  0.00           H  
ATOM   1615  HD3 ARG A 136     -37.164  64.023 -25.863  1.00  0.00           H  
ATOM   1616  HD2 ARG A 136     -36.334  62.482 -26.083  1.00  0.00           H  
ATOM   1617  HE  ARG A 136     -36.670  61.954 -23.848  1.00  0.00           H  
ATOM   1618 HH12 ARG A 136     -38.412  63.706 -21.366  1.00  0.00           H  
ATOM   1619 HH11 ARG A 136     -37.576  62.228 -21.784  1.00  0.00           H  
ATOM   1620 HH22 ARG A 136     -38.833  65.266 -22.952  1.00  0.00           H  
ATOM   1621 HH21 ARG A 136     -38.322  64.989 -24.603  1.00  0.00           H  
ATOM   1622  N   TYR A 137     -39.650  58.763 -28.354  1.00  0.00           N  
ATOM   1623  CA  TYR A 137     -39.306  58.516 -29.777  1.00  0.00           C  
ATOM   1624  C   TYR A 137     -39.337  56.998 -30.041  1.00  0.00           C  
ATOM   1625  O   TYR A 137     -39.294  56.243 -29.059  1.00  0.00           O  
ATOM   1626  CB  TYR A 137     -37.910  58.989 -30.150  1.00  0.00           C  
ATOM   1627  CG  TYR A 137     -37.459  58.914 -31.586  1.00  0.00           C  
ATOM   1628  CD1 TYR A 137     -36.439  57.967 -31.930  1.00  0.00           C  
ATOM   1629  CD2 TYR A 137     -37.961  59.747 -32.598  1.00  0.00           C  
ATOM   1630  CE1 TYR A 137     -36.014  57.751 -33.229  1.00  0.00           C  
ATOM   1631  CE2 TYR A 137     -37.367  59.721 -33.874  1.00  0.00           C  
ATOM   1632  CZ  TYR A 137     -36.489  58.624 -34.216  1.00  0.00           C  
ATOM   1633  OH  TYR A 137     -36.069  58.518 -35.530  1.00  0.00           O  
ATOM   1634  H   TYR A 137     -39.577  57.965 -27.739  1.00  0.00           H  
ATOM   1635  HA  TYR A 137     -40.037  59.008 -30.418  1.00  0.00           H  
ATOM   1636  HB3 TYR A 137     -37.182  58.476 -29.521  1.00  0.00           H  
ATOM   1637  HB2 TYR A 137     -37.772  60.007 -29.787  1.00  0.00           H  
ATOM   1638  HD1 TYR A 137     -35.963  57.382 -31.158  1.00  0.00           H  
ATOM   1639  HD2 TYR A 137     -38.796  60.400 -32.395  1.00  0.00           H  
ATOM   1640  HE1 TYR A 137     -35.342  56.935 -33.448  1.00  0.00           H  
ATOM   1641  HE2 TYR A 137     -37.570  60.513 -34.580  1.00  0.00           H  
ATOM   1642  HH  TYR A 137     -36.497  59.195 -36.059  1.00  0.00           H  
ATOM   1643  N   VAL A 138     -39.392  56.570 -31.285  1.00  0.00           N  
ATOM   1644  CA  VAL A 138     -39.278  55.184 -31.578  1.00  0.00           C  
ATOM   1645  C   VAL A 138     -38.242  54.894 -32.654  1.00  0.00           C  
ATOM   1646  O   VAL A 138     -38.378  55.436 -33.766  1.00  0.00           O  
ATOM   1647  CB  VAL A 138     -40.683  54.546 -32.050  1.00  0.00           C  
ATOM   1648  CG1 VAL A 138     -40.460  53.074 -32.529  1.00  0.00           C  
ATOM   1649  CG2 VAL A 138     -41.755  54.463 -30.930  1.00  0.00           C  
ATOM   1650  H   VAL A 138     -39.516  57.228 -32.041  1.00  0.00           H  
ATOM   1651  HA  VAL A 138     -38.967  54.673 -30.666  1.00  0.00           H  
ATOM   1652  HB  VAL A 138     -41.080  55.133 -32.879  1.00  0.00           H  
ATOM   1653 HG11 VAL A 138     -41.411  52.646 -32.848  1.00  0.00           H  
ATOM   1654 HG12 VAL A 138     -39.760  53.066 -33.365  1.00  0.00           H  
ATOM   1655 HG13 VAL A 138     -40.052  52.483 -31.709  1.00  0.00           H  
ATOM   1656 HG21 VAL A 138     -42.668  54.023 -31.331  1.00  0.00           H  
ATOM   1657 HG22 VAL A 138     -41.381  53.843 -30.114  1.00  0.00           H  
ATOM   1658 HG23 VAL A 138     -41.968  55.464 -30.555  1.00  0.00           H  
ATOM   1659  N   HIS A 139     -37.215  54.077 -32.294  1.00  0.00           N  
ATOM   1660  CA  HIS A 139     -36.329  53.457 -33.217  1.00  0.00           C  
ATOM   1661  C   HIS A 139     -37.182  52.464 -34.091  1.00  0.00           C  
ATOM   1662  O   HIS A 139     -37.351  51.254 -33.771  1.00  0.00           O  
ATOM   1663  CB  HIS A 139     -35.187  52.745 -32.511  1.00  0.00           C  
ATOM   1664  CG  HIS A 139     -34.175  53.611 -31.757  1.00  0.00           C  
ATOM   1665  CD2 HIS A 139     -33.315  53.078 -30.895  1.00  0.00           C  
ATOM   1666  ND1 HIS A 139     -33.863  54.944 -31.940  1.00  0.00           N  
ATOM   1667  CE1 HIS A 139     -32.837  55.239 -31.177  1.00  0.00           C  
ATOM   1668  NE2 HIS A 139     -32.398  54.076 -30.556  1.00  0.00           N  
ATOM   1669  H   HIS A 139     -37.046  53.879 -31.318  1.00  0.00           H  
ATOM   1670  HA  HIS A 139     -35.911  54.224 -33.868  1.00  0.00           H  
ATOM   1671  HB3 HIS A 139     -34.658  52.120 -33.230  1.00  0.00           H  
ATOM   1672  HB2 HIS A 139     -35.597  51.999 -31.831  1.00  0.00           H  
ATOM   1673  HD2 HIS A 139     -33.421  52.046 -30.596  1.00  0.00           H  
ATOM   1674  HE1 HIS A 139     -32.480  56.257 -31.121  1.00  0.00           H  
ATOM   1675  HE2 HIS A 139     -31.610  53.858 -29.962  1.00  0.00           H  
ATOM   1676  N   LYS A 140     -37.561  52.929 -35.310  1.00  0.00           N  
ATOM   1677  CA  LYS A 140     -38.261  52.206 -36.303  1.00  0.00           C  
ATOM   1678  C   LYS A 140     -37.330  51.450 -37.227  1.00  0.00           C  
ATOM   1679  O   LYS A 140     -36.359  52.063 -37.739  1.00  0.00           O  
ATOM   1680  CB  LYS A 140     -39.192  53.034 -37.147  1.00  0.00           C  
ATOM   1681  CG  LYS A 140     -40.359  53.662 -36.236  1.00  0.00           C  
ATOM   1682  CD  LYS A 140     -41.218  54.688 -37.007  1.00  0.00           C  
ATOM   1683  CE  LYS A 140     -42.158  55.384 -36.102  1.00  0.00           C  
ATOM   1684  NZ  LYS A 140     -42.978  56.304 -36.861  1.00  0.00           N1+
ATOM   1685  H   LYS A 140     -37.343  53.878 -35.578  1.00  0.00           H  
ATOM   1686  HA  LYS A 140     -38.872  51.465 -35.788  1.00  0.00           H  
ATOM   1687  HB3 LYS A 140     -39.633  52.408 -37.923  1.00  0.00           H  
ATOM   1688  HB2 LYS A 140     -38.631  53.838 -37.624  1.00  0.00           H  
ATOM   1689  HG3 LYS A 140     -39.918  54.142 -35.361  1.00  0.00           H  
ATOM   1690  HG2 LYS A 140     -40.998  52.862 -35.863  1.00  0.00           H  
ATOM   1691  HD3 LYS A 140     -41.779  54.177 -37.789  1.00  0.00           H  
ATOM   1692  HD2 LYS A 140     -40.567  55.419 -37.486  1.00  0.00           H  
ATOM   1693  HE3 LYS A 140     -41.595  55.936 -35.348  1.00  0.00           H  
ATOM   1694  HE2 LYS A 140     -42.796  54.652 -35.607  1.00  0.00           H  
ATOM   1695  HZ1 LYS A 140     -43.618  56.777 -36.239  1.00  0.00           H  
ATOM   1696  HZ2 LYS A 140     -42.387  56.985 -37.317  1.00  0.00           H  
ATOM   1697  HZ3 LYS A 140     -43.502  55.794 -37.558  1.00  0.00           H  
ATOM   1698  N   VAL A 141     -37.426  50.119 -37.432  1.00  0.00           N  
ATOM   1699  CA  VAL A 141     -36.513  49.208 -38.118  1.00  0.00           C  
ATOM   1700  C   VAL A 141     -37.267  48.368 -39.274  1.00  0.00           C  
ATOM   1701  O   VAL A 141     -38.286  47.649 -39.088  1.00  0.00           O  
ATOM   1702  CB  VAL A 141     -35.781  48.295 -37.129  1.00  0.00           C  
ATOM   1703  CG1 VAL A 141     -34.695  47.471 -37.817  1.00  0.00           C  
ATOM   1704  CG2 VAL A 141     -35.053  49.092 -35.982  1.00  0.00           C  
ATOM   1705  H   VAL A 141     -38.227  49.611 -37.084  1.00  0.00           H  
ATOM   1706  HA  VAL A 141     -35.756  49.820 -38.609  1.00  0.00           H  
ATOM   1707  HB  VAL A 141     -36.504  47.616 -36.679  1.00  0.00           H  
ATOM   1708 HG11 VAL A 141     -34.199  46.837 -37.081  1.00  0.00           H  
ATOM   1709 HG12 VAL A 141     -35.145  46.847 -38.589  1.00  0.00           H  
ATOM   1710 HG13 VAL A 141     -33.963  48.139 -38.271  1.00  0.00           H  
ATOM   1711 HG21 VAL A 141     -34.552  48.393 -35.313  1.00  0.00           H  
ATOM   1712 HG22 VAL A 141     -34.316  49.767 -36.418  1.00  0.00           H  
ATOM   1713 HG23 VAL A 141     -35.786  49.670 -35.419  1.00  0.00           H  
ATOM   1714  N   SER A 142     -36.786  48.524 -40.500  1.00  0.00           N  
ATOM   1715  CA  SER A 142     -37.139  47.782 -41.728  1.00  0.00           C  
ATOM   1716  C   SER A 142     -36.022  46.784 -42.092  1.00  0.00           C  
ATOM   1717  O   SER A 142     -34.862  46.791 -41.698  1.00  0.00           O  
ATOM   1718  CB  SER A 142     -37.261  48.682 -42.950  1.00  0.00           C  
ATOM   1719  OG  SER A 142     -36.022  49.369 -43.000  1.00  0.00           O  
ATOM   1720  H   SER A 142     -36.082  49.226 -40.681  1.00  0.00           H  
ATOM   1721  HA  SER A 142     -38.075  47.245 -41.575  1.00  0.00           H  
ATOM   1722  HB3 SER A 142     -38.065  49.400 -42.790  1.00  0.00           H  
ATOM   1723  HB2 SER A 142     -37.369  48.066 -43.843  1.00  0.00           H  
ATOM   1724  HG  SER A 142     -36.016  49.965 -43.753  1.00  0.00           H  
ATOM   1725  N   GLY A 143     -36.253  45.807 -42.992  1.00  0.00           N  
ATOM   1726  CA  GLY A 143     -35.210  44.965 -43.612  1.00  0.00           C  
ATOM   1727  C   GLY A 143     -35.674  43.628 -44.249  1.00  0.00           C  
ATOM   1728  O   GLY A 143     -36.731  43.142 -43.885  1.00  0.00           O  
ATOM   1729  H   GLY A 143     -37.197  45.607 -43.290  1.00  0.00           H  
ATOM   1730  HA3 GLY A 143     -34.431  44.761 -42.877  1.00  0.00           H  
ATOM   1731  HA2 GLY A 143     -34.672  45.550 -44.358  1.00  0.00           H  
ATOM   1732  N   THR A 144     -34.966  43.019 -45.247  1.00  0.00           N  
ATOM   1733  CA  THR A 144     -35.238  41.738 -45.896  1.00  0.00           C  
ATOM   1734  C   THR A 144     -34.141  40.680 -45.773  1.00  0.00           C  
ATOM   1735  O   THR A 144     -33.873  39.887 -46.638  1.00  0.00           O  
ATOM   1736  CB  THR A 144     -35.572  41.928 -47.383  1.00  0.00           C  
ATOM   1737  CG2 THR A 144     -36.799  42.809 -47.646  1.00  0.00           C  
ATOM   1738  OG1 THR A 144     -34.419  42.496 -48.008  1.00  0.00           O  
ATOM   1739  H   THR A 144     -34.141  43.462 -45.624  1.00  0.00           H  
ATOM   1740  HA  THR A 144     -36.129  41.325 -45.423  1.00  0.00           H  
ATOM   1741  HB  THR A 144     -35.754  40.948 -47.823  1.00  0.00           H  
ATOM   1742 HG21 THR A 144     -36.965  42.891 -48.720  1.00  0.00           H  
ATOM   1743 HG22 THR A 144     -37.676  42.361 -47.177  1.00  0.00           H  
ATOM   1744 HG23 THR A 144     -36.631  43.801 -47.227  1.00  0.00           H  
ATOM   1745  HG1 THR A 144     -34.595  42.629 -48.943  1.00  0.00           H  
ATOM   1746  N   GLY A 145     -33.575  40.646 -44.591  1.00  0.00           N  
ATOM   1747  CA  GLY A 145     -32.476  39.748 -44.274  1.00  0.00           C  
ATOM   1748  C   GLY A 145     -32.725  38.308 -43.973  1.00  0.00           C  
ATOM   1749  O   GLY A 145     -33.835  37.922 -43.604  1.00  0.00           O  
ATOM   1750  H   GLY A 145     -33.900  41.260 -43.857  1.00  0.00           H  
ATOM   1751  HA3 GLY A 145     -31.889  40.181 -43.464  1.00  0.00           H  
ATOM   1752  HA2 GLY A 145     -31.726  39.819 -45.061  1.00  0.00           H  
ATOM   1753  N   PRO A 146     -31.716  37.439 -44.026  1.00  0.00           N  
ATOM   1754  CA  PRO A 146     -31.881  36.075 -43.604  1.00  0.00           C  
ATOM   1755  C   PRO A 146     -31.986  36.055 -42.045  1.00  0.00           C  
ATOM   1756  O   PRO A 146     -31.470  37.021 -41.448  1.00  0.00           O  
ATOM   1757  CB  PRO A 146     -30.608  35.359 -44.143  1.00  0.00           C  
ATOM   1758  CG  PRO A 146     -29.563  36.412 -43.988  1.00  0.00           C  
ATOM   1759  CD  PRO A 146     -30.393  37.644 -44.447  1.00  0.00           C  
ATOM   1760  HA  PRO A 146     -32.777  35.645 -44.051  1.00  0.00           H  
ATOM   1761  HB3 PRO A 146     -30.742  35.139 -45.203  1.00  0.00           H  
ATOM   1762  HB2 PRO A 146     -30.368  34.518 -43.493  1.00  0.00           H  
ATOM   1763  HG3 PRO A 146     -28.769  36.232 -44.713  1.00  0.00           H  
ATOM   1764  HG2 PRO A 146     -29.324  36.521 -42.930  1.00  0.00           H  
ATOM   1765  HD2 PRO A 146     -29.997  38.544 -43.976  1.00  0.00           H  
ATOM   1766  HD3 PRO A 146     -30.367  37.715 -45.535  1.00  0.00           H  
ATOM   1767  N   CYS A 147     -32.579  34.976 -41.475  1.00  0.00           N  
ATOM   1768  CA  CYS A 147     -32.719  34.865 -40.007  1.00  0.00           C  
ATOM   1769  C   CYS A 147     -32.370  33.444 -39.429  1.00  0.00           C  
ATOM   1770  O   CYS A 147     -32.793  32.424 -39.924  1.00  0.00           O  
ATOM   1771  CB  CYS A 147     -33.927  35.567 -39.520  1.00  0.00           C  
ATOM   1772  SG  CYS A 147     -35.357  34.482 -39.476  1.00  0.00           S  
ATOM   1773  H   CYS A 147     -32.936  34.230 -42.055  1.00  0.00           H  
ATOM   1774  HA  CYS A 147     -31.906  35.488 -39.634  1.00  0.00           H  
ATOM   1775  HB3 CYS A 147     -34.138  36.417 -40.168  1.00  0.00           H  
ATOM   1776  HB2 CYS A 147     -33.740  35.961 -38.521  1.00  0.00           H  
ATOM   1777  HG  CYS A 147     -36.419  35.160 -39.032  1.00  0.00           H  
ATOM   1778  N   ALA A 148     -31.677  33.489 -38.251  1.00  0.00           N  
ATOM   1779  CA  ALA A 148     -31.154  32.238 -37.617  1.00  0.00           C  
ATOM   1780  C   ALA A 148     -32.069  31.509 -36.663  1.00  0.00           C  
ATOM   1781  O   ALA A 148     -31.672  31.083 -35.567  1.00  0.00           O  
ATOM   1782  CB  ALA A 148     -29.835  32.635 -36.872  1.00  0.00           C  
ATOM   1783  H   ALA A 148     -31.511  34.375 -37.795  1.00  0.00           H  
ATOM   1784  HA  ALA A 148     -30.888  31.547 -38.417  1.00  0.00           H  
ATOM   1785  HB1 ALA A 148     -29.411  31.755 -36.390  1.00  0.00           H  
ATOM   1786  HB2 ALA A 148     -29.119  33.037 -37.589  1.00  0.00           H  
ATOM   1787  HB3 ALA A 148     -30.057  33.390 -36.117  1.00  0.00           H  
ATOM   1788  N   GLY A 149     -33.327  31.438 -37.037  1.00  0.00           N  
ATOM   1789  CA  GLY A 149     -34.395  30.930 -36.155  1.00  0.00           C  
ATOM   1790  C   GLY A 149     -35.850  31.457 -36.407  1.00  0.00           C  
ATOM   1791  O   GLY A 149     -36.110  32.258 -37.309  1.00  0.00           O  
ATOM   1792  H   GLY A 149     -33.596  31.738 -37.964  1.00  0.00           H  
ATOM   1793  HA3 GLY A 149     -34.121  31.117 -35.117  1.00  0.00           H  
ATOM   1794  HA2 GLY A 149     -34.399  29.841 -36.188  1.00  0.00           H  
ATOM   1795  N   ASP A 150     -36.724  31.125 -35.448  1.00  0.00           N  
ATOM   1796  CA  ASP A 150     -38.223  31.444 -35.474  1.00  0.00           C  
ATOM   1797  C   ASP A 150     -38.503  32.873 -34.880  1.00  0.00           C  
ATOM   1798  O   ASP A 150     -39.184  33.769 -35.477  1.00  0.00           O  
ATOM   1799  CB  ASP A 150     -38.973  30.336 -34.734  1.00  0.00           C  
ATOM   1800  CG  ASP A 150     -39.531  29.293 -35.759  1.00  0.00           C  
ATOM   1801  OD1 ASP A 150     -40.479  29.668 -36.559  1.00  0.00           O  
ATOM   1802  OD2 ASP A 150     -39.001  28.189 -35.766  1.00  0.00           O1-
ATOM   1803  H   ASP A 150     -36.409  30.625 -34.628  1.00  0.00           H  
ATOM   1804  HA  ASP A 150     -38.552  31.439 -36.514  1.00  0.00           H  
ATOM   1805  HB3 ASP A 150     -39.799  30.770 -34.171  1.00  0.00           H  
ATOM   1806  HB2 ASP A 150     -38.294  29.839 -34.042  1.00  0.00           H  
ATOM   1807  N   PHE A 151     -38.093  33.085 -33.662  1.00  0.00           N  
ATOM   1808  CA  PHE A 151     -38.265  34.269 -32.863  1.00  0.00           C  
ATOM   1809  C   PHE A 151     -36.991  35.049 -32.448  1.00  0.00           C  
ATOM   1810  O   PHE A 151     -36.024  34.455 -32.086  1.00  0.00           O  
ATOM   1811  CB  PHE A 151     -39.230  33.973 -31.610  1.00  0.00           C  
ATOM   1812  CG  PHE A 151     -40.292  32.912 -31.885  1.00  0.00           C  
ATOM   1813  CD1 PHE A 151     -41.290  32.994 -32.877  1.00  0.00           C  
ATOM   1814  CD2 PHE A 151     -40.322  31.838 -31.010  1.00  0.00           C  
ATOM   1815  CE1 PHE A 151     -42.198  31.979 -33.121  1.00  0.00           C  
ATOM   1816  CE2 PHE A 151     -41.294  30.872 -31.148  1.00  0.00           C  
ATOM   1817  CZ  PHE A 151     -42.265  30.902 -32.230  1.00  0.00           C  
ATOM   1818  H   PHE A 151     -37.586  32.366 -33.167  1.00  0.00           H  
ATOM   1819  HA  PHE A 151     -38.825  34.957 -33.495  1.00  0.00           H  
ATOM   1820  HB3 PHE A 151     -39.716  34.898 -31.300  1.00  0.00           H  
ATOM   1821  HB2 PHE A 151     -38.629  33.669 -30.753  1.00  0.00           H  
ATOM   1822  HD1 PHE A 151     -41.370  33.880 -33.490  1.00  0.00           H  
ATOM   1823  HD2 PHE A 151     -39.585  31.761 -30.224  1.00  0.00           H  
ATOM   1824  HE1 PHE A 151     -42.841  32.026 -33.987  1.00  0.00           H  
ATOM   1825  HE2 PHE A 151     -41.352  30.059 -30.439  1.00  0.00           H  
ATOM   1826  HZ  PHE A 151     -43.017  30.137 -32.363  1.00  0.00           H  
ATOM   1827  N   ALA A 152     -37.013  36.354 -32.503  1.00  0.00           N  
ATOM   1828  CA  ALA A 152     -35.955  37.182 -31.868  1.00  0.00           C  
ATOM   1829  C   ALA A 152     -36.025  37.214 -30.322  1.00  0.00           C  
ATOM   1830  O   ALA A 152     -36.850  37.930 -29.763  1.00  0.00           O  
ATOM   1831  CB  ALA A 152     -36.029  38.549 -32.490  1.00  0.00           C  
ATOM   1832  H   ALA A 152     -37.763  36.826 -32.986  1.00  0.00           H  
ATOM   1833  HA  ALA A 152     -34.993  36.750 -32.143  1.00  0.00           H  
ATOM   1834  HB1 ALA A 152     -35.266  39.191 -32.050  1.00  0.00           H  
ATOM   1835  HB2 ALA A 152     -35.862  38.470 -33.565  1.00  0.00           H  
ATOM   1836  HB3 ALA A 152     -37.014  38.979 -32.308  1.00  0.00           H  
ATOM   1837  N   PHE A 153     -35.183  36.494 -29.592  1.00  0.00           N  
ATOM   1838  CA  PHE A 153     -35.106  36.404 -28.138  1.00  0.00           C  
ATOM   1839  C   PHE A 153     -34.106  37.383 -27.510  1.00  0.00           C  
ATOM   1840  O   PHE A 153     -33.167  37.742 -28.224  1.00  0.00           O  
ATOM   1841  CB  PHE A 153     -34.667  34.982 -27.666  1.00  0.00           C  
ATOM   1842  CG  PHE A 153     -35.648  33.773 -27.882  1.00  0.00           C  
ATOM   1843  CD1 PHE A 153     -35.647  33.125 -29.117  1.00  0.00           C  
ATOM   1844  CD2 PHE A 153     -36.664  33.538 -26.992  1.00  0.00           C  
ATOM   1845  CE1 PHE A 153     -36.514  32.001 -29.304  1.00  0.00           C  
ATOM   1846  CE2 PHE A 153     -37.460  32.450 -27.163  1.00  0.00           C  
ATOM   1847  CZ  PHE A 153     -37.513  31.681 -28.335  1.00  0.00           C  
ATOM   1848  H   PHE A 153     -34.487  35.919 -30.045  1.00  0.00           H  
ATOM   1849  HA  PHE A 153     -36.094  36.611 -27.728  1.00  0.00           H  
ATOM   1850  HB3 PHE A 153     -34.384  35.028 -26.614  1.00  0.00           H  
ATOM   1851  HB2 PHE A 153     -33.702  34.742 -28.113  1.00  0.00           H  
ATOM   1852  HD1 PHE A 153     -35.001  33.473 -29.910  1.00  0.00           H  
ATOM   1853  HD2 PHE A 153     -36.825  34.215 -26.166  1.00  0.00           H  
ATOM   1854  HE1 PHE A 153     -36.417  31.385 -30.186  1.00  0.00           H  
ATOM   1855  HE2 PHE A 153     -38.110  32.125 -26.363  1.00  0.00           H  
ATOM   1856  HZ  PHE A 153     -38.231  30.900 -28.536  1.00  0.00           H  
ATOM   1857  N   HIS A 154     -34.220  37.780 -26.236  1.00  0.00           N  
ATOM   1858  CA  HIS A 154     -33.235  38.606 -25.538  1.00  0.00           C  
ATOM   1859  C   HIS A 154     -31.983  37.861 -25.142  1.00  0.00           C  
ATOM   1860  O   HIS A 154     -32.040  36.784 -24.602  1.00  0.00           O  
ATOM   1861  CB  HIS A 154     -33.928  39.399 -24.466  1.00  0.00           C  
ATOM   1862  CG  HIS A 154     -33.206  40.724 -24.190  1.00  0.00           C  
ATOM   1863  CD2 HIS A 154     -33.797  41.936 -24.219  1.00  0.00           C  
ATOM   1864  ND1 HIS A 154     -31.852  40.897 -23.797  1.00  0.00           N  
ATOM   1865  CE1 HIS A 154     -31.732  42.202 -23.679  1.00  0.00           C  
ATOM   1866  NE2 HIS A 154     -32.876  42.932 -23.905  1.00  0.00           N  
ATOM   1867  H   HIS A 154     -35.027  37.509 -25.693  1.00  0.00           H  
ATOM   1868  HA  HIS A 154     -32.909  39.343 -26.272  1.00  0.00           H  
ATOM   1869  HB3 HIS A 154     -33.968  38.811 -23.548  1.00  0.00           H  
ATOM   1870  HB2 HIS A 154     -34.955  39.600 -24.770  1.00  0.00           H  
ATOM   1871  HD2 HIS A 154     -34.845  42.019 -24.463  1.00  0.00           H  
ATOM   1872  HE1 HIS A 154     -30.777  42.635 -23.419  1.00  0.00           H  
ATOM   1873  HE2 HIS A 154     -33.163  43.900 -23.896  1.00  0.00           H  
ATOM   1874  N   LYS A 155     -30.759  38.513 -25.356  1.00  0.00           N  
ATOM   1875  CA  LYS A 155     -29.483  37.976 -24.917  1.00  0.00           C  
ATOM   1876  C   LYS A 155     -28.975  38.373 -23.584  1.00  0.00           C  
ATOM   1877  O   LYS A 155     -28.109  37.713 -23.011  1.00  0.00           O  
ATOM   1878  CB  LYS A 155     -28.476  38.126 -25.982  1.00  0.00           C  
ATOM   1879  CG  LYS A 155     -28.914  37.559 -27.378  1.00  0.00           C  
ATOM   1880  CD  LYS A 155     -27.699  37.520 -28.315  1.00  0.00           C  
ATOM   1881  CE  LYS A 155     -27.829  36.812 -29.684  1.00  0.00           C  
ATOM   1882  NZ  LYS A 155     -26.544  36.672 -30.471  1.00  0.00           N1+
ATOM   1883  H   LYS A 155     -30.737  39.401 -25.836  1.00  0.00           H  
ATOM   1884  HA  LYS A 155     -29.648  36.901 -24.841  1.00  0.00           H  
ATOM   1885  HB3 LYS A 155     -27.548  37.646 -25.672  1.00  0.00           H  
ATOM   1886  HB2 LYS A 155     -28.215  39.179 -26.086  1.00  0.00           H  
ATOM   1887  HG3 LYS A 155     -29.682  38.202 -27.807  1.00  0.00           H  
ATOM   1888  HG2 LYS A 155     -29.309  36.551 -27.252  1.00  0.00           H  
ATOM   1889  HD3 LYS A 155     -26.849  37.100 -27.776  1.00  0.00           H  
ATOM   1890  HD2 LYS A 155     -27.338  38.536 -28.472  1.00  0.00           H  
ATOM   1891  HE3 LYS A 155     -28.567  37.335 -30.291  1.00  0.00           H  
ATOM   1892  HE2 LYS A 155     -28.272  35.827 -29.539  1.00  0.00           H  
ATOM   1893  HZ1 LYS A 155     -26.733  36.200 -31.344  1.00  0.00           H  
ATOM   1894  HZ2 LYS A 155     -26.162  37.588 -30.660  1.00  0.00           H  
ATOM   1895  HZ3 LYS A 155     -25.877  36.135 -29.935  1.00  0.00           H  
ATOM   1896  N   GLU A 156     -29.635  39.346 -22.966  1.00  0.00           N  
ATOM   1897  CA  GLU A 156     -29.340  39.664 -21.487  1.00  0.00           C  
ATOM   1898  C   GLU A 156     -30.388  39.089 -20.511  1.00  0.00           C  
ATOM   1899  O   GLU A 156     -30.285  39.264 -19.315  1.00  0.00           O  
ATOM   1900  CB  GLU A 156     -29.314  41.228 -21.222  1.00  0.00           C  
ATOM   1901  CG  GLU A 156     -28.290  42.074 -22.008  1.00  0.00           C  
ATOM   1902  CD  GLU A 156     -26.841  41.778 -21.604  1.00  0.00           C  
ATOM   1903  OE1 GLU A 156     -26.187  41.107 -22.456  1.00  0.00           O  
ATOM   1904  OE2 GLU A 156     -26.322  42.110 -20.519  1.00  0.00           O1-
ATOM   1905  H   GLU A 156     -30.331  39.880 -23.467  1.00  0.00           H  
ATOM   1906  HA  GLU A 156     -28.364  39.253 -21.231  1.00  0.00           H  
ATOM   1907  HB3 GLU A 156     -29.182  41.408 -20.154  1.00  0.00           H  
ATOM   1908  HB2 GLU A 156     -30.313  41.634 -21.384  1.00  0.00           H  
ATOM   1909  HG3 GLU A 156     -28.500  43.132 -21.853  1.00  0.00           H  
ATOM   1910  HG2 GLU A 156     -28.414  41.891 -23.076  1.00  0.00           H  
ATOM   1911  N   GLY A 157     -31.456  38.565 -21.008  1.00  0.00           N  
ATOM   1912  CA  GLY A 157     -32.595  37.970 -20.340  1.00  0.00           C  
ATOM   1913  C   GLY A 157     -33.544  39.019 -19.702  1.00  0.00           C  
ATOM   1914  O   GLY A 157     -34.531  38.582 -19.068  1.00  0.00           O  
ATOM   1915  H   GLY A 157     -31.583  38.531 -22.010  1.00  0.00           H  
ATOM   1916  HA3 GLY A 157     -32.244  37.284 -19.569  1.00  0.00           H  
ATOM   1917  HA2 GLY A 157     -33.154  37.360 -21.050  1.00  0.00           H  
ATOM   1918  N   ALA A 158     -33.397  40.312 -19.974  1.00  0.00           N  
ATOM   1919  CA  ALA A 158     -34.507  41.280 -19.798  1.00  0.00           C  
ATOM   1920  C   ALA A 158     -35.727  40.968 -20.653  1.00  0.00           C  
ATOM   1921  O   ALA A 158     -35.504  40.282 -21.682  1.00  0.00           O  
ATOM   1922  CB  ALA A 158     -33.927  42.682 -20.130  1.00  0.00           C  
ATOM   1923  H   ALA A 158     -32.511  40.659 -20.312  1.00  0.00           H  
ATOM   1924  HA  ALA A 158     -34.808  41.271 -18.750  1.00  0.00           H  
ATOM   1925  HB1 ALA A 158     -34.707  43.434 -20.015  1.00  0.00           H  
ATOM   1926  HB2 ALA A 158     -33.104  42.906 -19.452  1.00  0.00           H  
ATOM   1927  HB3 ALA A 158     -33.563  42.691 -21.158  1.00  0.00           H  
ATOM   1928  N   PHE A 159     -36.938  41.323 -20.281  1.00  0.00           N  
ATOM   1929  CA  PHE A 159     -38.105  41.147 -21.263  1.00  0.00           C  
ATOM   1930  C   PHE A 159     -38.322  42.357 -22.185  1.00  0.00           C  
ATOM   1931  O   PHE A 159     -37.887  43.464 -21.836  1.00  0.00           O  
ATOM   1932  CB  PHE A 159     -39.367  40.848 -20.395  1.00  0.00           C  
ATOM   1933  CG  PHE A 159     -39.435  39.653 -19.457  1.00  0.00           C  
ATOM   1934  CD1 PHE A 159     -39.846  38.368 -19.901  1.00  0.00           C  
ATOM   1935  CD2 PHE A 159     -38.976  39.759 -18.110  1.00  0.00           C  
ATOM   1936  CE1 PHE A 159     -39.806  37.223 -19.028  1.00  0.00           C  
ATOM   1937  CE2 PHE A 159     -38.977  38.711 -17.234  1.00  0.00           C  
ATOM   1938  CZ  PHE A 159     -39.374  37.400 -17.715  1.00  0.00           C  
ATOM   1939  H   PHE A 159     -37.090  41.707 -19.359  1.00  0.00           H  
ATOM   1940  HA  PHE A 159     -37.902  40.275 -21.885  1.00  0.00           H  
ATOM   1941  HB3 PHE A 159     -40.243  40.834 -21.044  1.00  0.00           H  
ATOM   1942  HB2 PHE A 159     -39.628  41.746 -19.836  1.00  0.00           H  
ATOM   1943  HD1 PHE A 159     -40.198  38.234 -20.914  1.00  0.00           H  
ATOM   1944  HD2 PHE A 159     -38.604  40.703 -17.739  1.00  0.00           H  
ATOM   1945  HE1 PHE A 159     -40.108  36.254 -19.395  1.00  0.00           H  
ATOM   1946  HE2 PHE A 159     -38.687  38.867 -16.205  1.00  0.00           H  
ATOM   1947  HZ  PHE A 159     -39.331  36.557 -17.042  1.00  0.00           H  
ATOM   1948  N   PHE A 160     -38.964  42.080 -23.315  1.00  0.00           N  
ATOM   1949  CA  PHE A 160     -39.627  43.090 -24.152  1.00  0.00           C  
ATOM   1950  C   PHE A 160     -40.948  43.426 -23.514  1.00  0.00           C  
ATOM   1951  O   PHE A 160     -41.951  42.717 -23.438  1.00  0.00           O  
ATOM   1952  CB  PHE A 160     -39.814  42.706 -25.622  1.00  0.00           C  
ATOM   1953  CG  PHE A 160     -38.497  42.103 -26.139  1.00  0.00           C  
ATOM   1954  CD1 PHE A 160     -37.466  42.951 -26.474  1.00  0.00           C  
ATOM   1955  CD2 PHE A 160     -38.387  40.726 -26.226  1.00  0.00           C  
ATOM   1956  CE1 PHE A 160     -36.258  42.366 -26.959  1.00  0.00           C  
ATOM   1957  CE2 PHE A 160     -37.200  40.119 -26.630  1.00  0.00           C  
ATOM   1958  CZ  PHE A 160     -36.086  40.950 -26.996  1.00  0.00           C  
ATOM   1959  H   PHE A 160     -39.018  41.127 -23.645  1.00  0.00           H  
ATOM   1960  HA  PHE A 160     -39.013  43.990 -24.126  1.00  0.00           H  
ATOM   1961  HB3 PHE A 160     -40.058  43.595 -26.202  1.00  0.00           H  
ATOM   1962  HB2 PHE A 160     -40.610  41.965 -25.705  1.00  0.00           H  
ATOM   1963  HD1 PHE A 160     -37.588  44.018 -26.367  1.00  0.00           H  
ATOM   1964  HD2 PHE A 160     -39.231  40.100 -25.978  1.00  0.00           H  
ATOM   1965  HE1 PHE A 160     -35.453  42.997 -27.306  1.00  0.00           H  
ATOM   1966  HE2 PHE A 160     -37.129  39.042 -26.664  1.00  0.00           H  
ATOM   1967  HZ  PHE A 160     -35.137  40.530 -27.294  1.00  0.00           H  
ATOM   1968  N   LEU A 161     -40.966  44.636 -22.870  1.00  0.00           N  
ATOM   1969  CA  LEU A 161     -42.119  45.296 -22.247  1.00  0.00           C  
ATOM   1970  C   LEU A 161     -42.970  45.950 -23.322  1.00  0.00           C  
ATOM   1971  O   LEU A 161     -42.594  46.904 -24.010  1.00  0.00           O  
ATOM   1972  CB  LEU A 161     -41.649  46.416 -21.267  1.00  0.00           C  
ATOM   1973  CG  LEU A 161     -40.550  46.171 -20.185  1.00  0.00           C  
ATOM   1974  CD1 LEU A 161     -40.443  47.304 -19.159  1.00  0.00           C  
ATOM   1975  CD2 LEU A 161     -40.860  44.896 -19.351  1.00  0.00           C  
ATOM   1976  H   LEU A 161     -40.117  45.176 -22.785  1.00  0.00           H  
ATOM   1977  HA  LEU A 161     -42.715  44.561 -21.705  1.00  0.00           H  
ATOM   1978  HB3 LEU A 161     -42.525  46.847 -20.783  1.00  0.00           H  
ATOM   1979  HB2 LEU A 161     -41.377  47.297 -21.848  1.00  0.00           H  
ATOM   1980  HG  LEU A 161     -39.586  46.047 -20.679  1.00  0.00           H  
ATOM   1981 HD11 LEU A 161     -39.661  47.069 -18.437  1.00  0.00           H  
ATOM   1982 HD12 LEU A 161     -40.198  48.234 -19.670  1.00  0.00           H  
ATOM   1983 HD13 LEU A 161     -41.395  47.414 -18.640  1.00  0.00           H  
ATOM   1984 HD21 LEU A 161     -40.078  44.750 -18.605  1.00  0.00           H  
ATOM   1985 HD22 LEU A 161     -41.821  45.014 -18.850  1.00  0.00           H  
ATOM   1986 HD23 LEU A 161     -40.899  44.030 -20.011  1.00  0.00           H  
ATOM   1987  N   TYR A 162     -44.113  45.320 -23.603  1.00  0.00           N  
ATOM   1988  CA  TYR A 162     -45.269  45.932 -24.281  1.00  0.00           C  
ATOM   1989  C   TYR A 162     -46.219  46.542 -23.111  1.00  0.00           C  
ATOM   1990  O   TYR A 162     -45.960  46.404 -21.895  1.00  0.00           O  
ATOM   1991  CB  TYR A 162     -45.924  44.865 -25.157  1.00  0.00           C  
ATOM   1992  CG  TYR A 162     -45.013  44.293 -26.215  1.00  0.00           C  
ATOM   1993  CD1 TYR A 162     -44.896  44.971 -27.466  1.00  0.00           C  
ATOM   1994  CD2 TYR A 162     -44.246  43.131 -26.009  1.00  0.00           C  
ATOM   1995  CE1 TYR A 162     -44.008  44.544 -28.456  1.00  0.00           C  
ATOM   1996  CE2 TYR A 162     -43.295  42.718 -26.936  1.00  0.00           C  
ATOM   1997  CZ  TYR A 162     -43.287  43.367 -28.192  1.00  0.00           C  
ATOM   1998  OH  TYR A 162     -42.393  42.943 -29.134  1.00  0.00           O  
ATOM   1999  H   TYR A 162     -44.231  44.350 -23.348  1.00  0.00           H  
ATOM   2000  HA  TYR A 162     -44.918  46.747 -24.915  1.00  0.00           H  
ATOM   2001  HB3 TYR A 162     -46.811  45.282 -25.633  1.00  0.00           H  
ATOM   2002  HB2 TYR A 162     -46.297  44.059 -24.526  1.00  0.00           H  
ATOM   2003  HD1 TYR A 162     -45.505  45.840 -27.668  1.00  0.00           H  
ATOM   2004  HD2 TYR A 162     -44.390  42.540 -25.117  1.00  0.00           H  
ATOM   2005  HE1 TYR A 162     -43.902  45.112 -29.369  1.00  0.00           H  
ATOM   2006  HE2 TYR A 162     -42.601  41.931 -26.682  1.00  0.00           H  
ATOM   2007  HH  TYR A 162     -41.971  42.135 -28.834  1.00  0.00           H  
ATOM   2008  N   ASP A 163     -47.212  47.351 -23.439  1.00  0.00           N  
ATOM   2009  CA  ASP A 163     -48.223  47.878 -22.502  1.00  0.00           C  
ATOM   2010  C   ASP A 163     -48.665  46.889 -21.440  1.00  0.00           C  
ATOM   2011  O   ASP A 163     -49.602  46.116 -21.719  1.00  0.00           O  
ATOM   2012  CB  ASP A 163     -49.416  48.460 -23.312  1.00  0.00           C  
ATOM   2013  CG  ASP A 163     -50.650  48.688 -22.436  1.00  0.00           C  
ATOM   2014  OD1 ASP A 163     -51.769  48.290 -22.834  1.00  0.00           O  
ATOM   2015  OD2 ASP A 163     -50.585  49.289 -21.359  1.00  0.00           O1-
ATOM   2016  H   ASP A 163     -47.320  47.655 -24.396  1.00  0.00           H  
ATOM   2017  HA  ASP A 163     -47.760  48.714 -21.978  1.00  0.00           H  
ATOM   2018  HB3 ASP A 163     -49.669  47.780 -24.126  1.00  0.00           H  
ATOM   2019  HB2 ASP A 163     -49.116  49.403 -23.770  1.00  0.00           H  
ATOM   2020  N   ARG A 164     -48.150  46.937 -20.203  1.00  0.00           N  
ATOM   2021  CA  ARG A 164     -48.638  46.129 -19.063  1.00  0.00           C  
ATOM   2022  C   ARG A 164     -48.429  44.610 -19.219  1.00  0.00           C  
ATOM   2023  O   ARG A 164     -48.893  43.849 -18.369  1.00  0.00           O  
ATOM   2024  CB  ARG A 164     -50.085  46.487 -18.641  1.00  0.00           C  
ATOM   2025  CG  ARG A 164     -50.232  47.900 -18.044  1.00  0.00           C  
ATOM   2026  CD  ARG A 164     -51.695  48.297 -17.759  1.00  0.00           C  
ATOM   2027  NE  ARG A 164     -52.427  48.585 -19.006  1.00  0.00           N  
ATOM   2028  CZ  ARG A 164     -53.747  48.712 -19.214  1.00  0.00           C  
ATOM   2029  NH1 ARG A 164     -54.160  49.043 -20.442  1.00  0.00           N  
ATOM   2030  NH2 ARG A 164     -54.649  48.513 -18.243  1.00  0.00           N1+
ATOM   2031  H   ARG A 164     -47.377  47.555 -20.001  1.00  0.00           H  
ATOM   2032  HA  ARG A 164     -48.013  46.419 -18.218  1.00  0.00           H  
ATOM   2033  HB3 ARG A 164     -50.443  45.752 -17.920  1.00  0.00           H  
ATOM   2034  HB2 ARG A 164     -50.748  46.386 -19.500  1.00  0.00           H  
ATOM   2035  HG3 ARG A 164     -49.785  48.627 -18.723  1.00  0.00           H  
ATOM   2036  HG2 ARG A 164     -49.653  47.967 -17.123  1.00  0.00           H  
ATOM   2037  HD3 ARG A 164     -51.713  49.176 -17.116  1.00  0.00           H  
ATOM   2038  HD2 ARG A 164     -52.193  47.488 -17.225  1.00  0.00           H  
ATOM   2039  HE  ARG A 164     -51.782  48.692 -19.777  1.00  0.00           H  
ATOM   2040 HH12 ARG A 164     -55.146  49.146 -20.632  1.00  0.00           H  
ATOM   2041 HH11 ARG A 164     -53.485  49.190 -21.179  1.00  0.00           H  
ATOM   2042 HH22 ARG A 164     -55.635  48.618 -18.440  1.00  0.00           H  
ATOM   2043 HH21 ARG A 164     -54.344  48.259 -17.314  1.00  0.00           H  
ATOM   2044  N   LEU A 165     -47.710  44.201 -20.265  1.00  0.00           N  
ATOM   2045  CA  LEU A 165     -47.289  42.826 -20.557  1.00  0.00           C  
ATOM   2046  C   LEU A 165     -45.842  42.852 -21.046  1.00  0.00           C  
ATOM   2047  O   LEU A 165     -45.346  43.384 -22.028  1.00  0.00           O  
ATOM   2048  CB  LEU A 165     -48.180  42.178 -21.643  1.00  0.00           C  
ATOM   2049  CG  LEU A 165     -49.641  42.072 -21.455  1.00  0.00           C  
ATOM   2050  CD1 LEU A 165     -50.458  41.665 -22.714  1.00  0.00           C  
ATOM   2051  CD2 LEU A 165     -50.086  41.204 -20.247  1.00  0.00           C  
ATOM   2052  H   LEU A 165     -47.398  44.869 -20.956  1.00  0.00           H  
ATOM   2053  HA  LEU A 165     -47.347  42.233 -19.644  1.00  0.00           H  
ATOM   2054  HB3 LEU A 165     -47.784  41.192 -21.882  1.00  0.00           H  
ATOM   2055  HB2 LEU A 165     -47.982  42.663 -22.598  1.00  0.00           H  
ATOM   2056  HG  LEU A 165     -49.971  43.082 -21.216  1.00  0.00           H  
ATOM   2057 HD11 LEU A 165     -51.517  41.618 -22.461  1.00  0.00           H  
ATOM   2058 HD12 LEU A 165     -50.306  42.403 -23.502  1.00  0.00           H  
ATOM   2059 HD13 LEU A 165     -50.126  40.688 -23.064  1.00  0.00           H  
ATOM   2060 HD21 LEU A 165     -51.175  41.187 -20.193  1.00  0.00           H  
ATOM   2061 HD22 LEU A 165     -49.714  40.188 -20.373  1.00  0.00           H  
ATOM   2062 HD23 LEU A 165     -49.683  41.627 -19.327  1.00  0.00           H  
ATOM   2063  N   ALA A 166     -45.042  42.112 -20.259  1.00  0.00           N  
ATOM   2064  CA  ALA A 166     -43.613  41.772 -20.624  1.00  0.00           C  
ATOM   2065  C   ALA A 166     -43.637  40.436 -21.384  1.00  0.00           C  
ATOM   2066  O   ALA A 166     -44.405  39.525 -21.067  1.00  0.00           O  
ATOM   2067  CB  ALA A 166     -42.913  41.575 -19.255  1.00  0.00           C  
ATOM   2068  H   ALA A 166     -45.388  41.757 -19.379  1.00  0.00           H  
ATOM   2069  HA  ALA A 166     -43.144  42.562 -21.209  1.00  0.00           H  
ATOM   2070  HB1 ALA A 166     -41.865  41.323 -19.415  1.00  0.00           H  
ATOM   2071  HB2 ALA A 166     -42.980  42.496 -18.676  1.00  0.00           H  
ATOM   2072  HB3 ALA A 166     -43.402  40.768 -18.709  1.00  0.00           H  
ATOM   2073  N   SER A 167     -42.720  40.280 -22.340  1.00  0.00           N  
ATOM   2074  CA  SER A 167     -42.650  39.135 -23.348  1.00  0.00           C  
ATOM   2075  C   SER A 167     -41.174  38.707 -23.529  1.00  0.00           C  
ATOM   2076  O   SER A 167     -40.372  39.590 -23.554  1.00  0.00           O  
ATOM   2077  CB  SER A 167     -43.164  39.698 -24.679  1.00  0.00           C  
ATOM   2078  OG  SER A 167     -43.081  38.717 -25.660  1.00  0.00           O  
ATOM   2079  H   SER A 167     -41.982  40.961 -22.447  1.00  0.00           H  
ATOM   2080  HA  SER A 167     -43.261  38.294 -23.022  1.00  0.00           H  
ATOM   2081  HB3 SER A 167     -42.555  40.554 -24.971  1.00  0.00           H  
ATOM   2082  HB2 SER A 167     -44.202  40.010 -24.565  1.00  0.00           H  
ATOM   2083  HG  SER A 167     -43.403  39.068 -26.493  1.00  0.00           H  
ATOM   2084  N   THR A 168     -40.935  37.419 -23.766  1.00  0.00           N  
ATOM   2085  CA  THR A 168     -39.586  36.922 -24.015  1.00  0.00           C  
ATOM   2086  C   THR A 168     -39.033  36.954 -25.438  1.00  0.00           C  
ATOM   2087  O   THR A 168     -37.847  36.638 -25.709  1.00  0.00           O  
ATOM   2088  CB  THR A 168     -39.409  35.528 -23.486  1.00  0.00           C  
ATOM   2089  CG2 THR A 168     -39.550  35.495 -21.986  1.00  0.00           C  
ATOM   2090  OG1 THR A 168     -40.393  34.628 -24.038  1.00  0.00           O  
ATOM   2091  H   THR A 168     -41.698  36.758 -23.778  1.00  0.00           H  
ATOM   2092  HA  THR A 168     -38.922  37.552 -23.423  1.00  0.00           H  
ATOM   2093  HB  THR A 168     -38.415  35.173 -23.755  1.00  0.00           H  
ATOM   2094 HG21 THR A 168     -39.417  34.473 -21.631  1.00  0.00           H  
ATOM   2095 HG22 THR A 168     -38.794  36.137 -21.535  1.00  0.00           H  
ATOM   2096 HG23 THR A 168     -40.542  35.849 -21.706  1.00  0.00           H  
ATOM   2097  HG1 THR A 168     -40.255  33.747 -23.683  1.00  0.00           H  
ATOM   2098  N   VAL A 169     -39.942  37.303 -26.363  1.00  0.00           N  
ATOM   2099  CA  VAL A 169     -39.742  37.448 -27.814  1.00  0.00           C  
ATOM   2100  C   VAL A 169     -40.267  38.816 -28.293  1.00  0.00           C  
ATOM   2101  O   VAL A 169     -41.243  39.345 -27.836  1.00  0.00           O  
ATOM   2102  CB  VAL A 169     -40.349  36.289 -28.594  1.00  0.00           C  
ATOM   2103  CG1 VAL A 169     -39.903  34.950 -27.951  1.00  0.00           C  
ATOM   2104  CG2 VAL A 169     -41.821  36.400 -28.743  1.00  0.00           C  
ATOM   2105  H   VAL A 169     -40.893  37.501 -26.087  1.00  0.00           H  
ATOM   2106  HA  VAL A 169     -38.667  37.433 -27.995  1.00  0.00           H  
ATOM   2107  HB  VAL A 169     -39.923  36.320 -29.597  1.00  0.00           H  
ATOM   2108 HG11 VAL A 169     -40.336  34.119 -28.507  1.00  0.00           H  
ATOM   2109 HG12 VAL A 169     -38.816  34.879 -27.978  1.00  0.00           H  
ATOM   2110 HG13 VAL A 169     -40.244  34.912 -26.917  1.00  0.00           H  
ATOM   2111 HG21 VAL A 169     -42.196  35.546 -29.307  1.00  0.00           H  
ATOM   2112 HG22 VAL A 169     -42.286  36.416 -27.757  1.00  0.00           H  
ATOM   2113 HG23 VAL A 169     -42.064  37.320 -29.274  1.00  0.00           H  
ATOM   2114  N   ILE A 170     -39.528  39.381 -29.211  1.00  0.00           N  
ATOM   2115  CA  ILE A 170     -40.032  40.510 -30.024  1.00  0.00           C  
ATOM   2116  C   ILE A 170     -41.158  39.984 -31.002  1.00  0.00           C  
ATOM   2117  O   ILE A 170     -41.105  38.946 -31.621  1.00  0.00           O  
ATOM   2118  CB  ILE A 170     -38.912  41.240 -30.794  1.00  0.00           C  
ATOM   2119  CG1 ILE A 170     -37.892  41.881 -29.751  1.00  0.00           C  
ATOM   2120  CG2 ILE A 170     -39.530  42.234 -31.795  1.00  0.00           C  
ATOM   2121  CD1 ILE A 170     -36.585  42.324 -30.438  1.00  0.00           C  
ATOM   2122  H   ILE A 170     -38.589  39.050 -29.378  1.00  0.00           H  
ATOM   2123  HA  ILE A 170     -40.491  41.228 -29.345  1.00  0.00           H  
ATOM   2124  HB  ILE A 170     -38.367  40.491 -31.369  1.00  0.00           H  
ATOM   2125 HG13 ILE A 170     -37.663  41.153 -28.972  1.00  0.00           H  
ATOM   2126 HG12 ILE A 170     -38.357  42.740 -29.269  1.00  0.00           H  
ATOM   2127 HG21 ILE A 170     -38.734  42.747 -32.337  1.00  0.00           H  
ATOM   2128 HG22 ILE A 170     -40.160  41.695 -32.503  1.00  0.00           H  
ATOM   2129 HG23 ILE A 170     -40.132  42.965 -31.257  1.00  0.00           H  
ATOM   2130 HD11 ILE A 170     -35.912  42.757 -29.697  1.00  0.00           H  
ATOM   2131 HD12 ILE A 170     -36.107  41.461 -30.902  1.00  0.00           H  
ATOM   2132 HD13 ILE A 170     -36.810  43.068 -31.203  1.00  0.00           H  
ATOM   2133  N   TYR A 171     -42.288  40.793 -30.961  1.00  0.00           N  
ATOM   2134  CA  TYR A 171     -43.367  40.562 -31.900  1.00  0.00           C  
ATOM   2135  C   TYR A 171     -43.159  41.505 -33.118  1.00  0.00           C  
ATOM   2136  O   TYR A 171     -42.693  42.638 -32.984  1.00  0.00           O  
ATOM   2137  CB  TYR A 171     -44.732  40.721 -31.224  1.00  0.00           C  
ATOM   2138  CG  TYR A 171     -45.152  39.592 -30.283  1.00  0.00           C  
ATOM   2139  CD1 TYR A 171     -45.582  38.404 -30.813  1.00  0.00           C  
ATOM   2140  CD2 TYR A 171     -45.078  39.715 -28.895  1.00  0.00           C  
ATOM   2141  CE1 TYR A 171     -46.019  37.401 -29.949  1.00  0.00           C  
ATOM   2142  CE2 TYR A 171     -45.631  38.779 -28.035  1.00  0.00           C  
ATOM   2143  CZ  TYR A 171     -46.141  37.584 -28.550  1.00  0.00           C  
ATOM   2144  OH  TYR A 171     -46.431  36.522 -27.713  1.00  0.00           O  
ATOM   2145  H   TYR A 171     -42.352  41.537 -30.280  1.00  0.00           H  
ATOM   2146  HA  TYR A 171     -43.288  39.534 -32.256  1.00  0.00           H  
ATOM   2147  HB3 TYR A 171     -45.498  40.856 -31.988  1.00  0.00           H  
ATOM   2148  HB2 TYR A 171     -44.757  41.667 -30.684  1.00  0.00           H  
ATOM   2149  HD1 TYR A 171     -45.578  38.257 -31.884  1.00  0.00           H  
ATOM   2150  HD2 TYR A 171     -44.576  40.563 -28.453  1.00  0.00           H  
ATOM   2151  HE1 TYR A 171     -46.283  36.429 -30.340  1.00  0.00           H  
ATOM   2152  HE2 TYR A 171     -45.667  38.975 -26.973  1.00  0.00           H  
ATOM   2153  HH  TYR A 171     -46.475  36.831 -26.805  1.00  0.00           H  
ATOM   2154  N   ARG A 172     -43.547  41.077 -34.323  1.00  0.00           N  
ATOM   2155  CA  ARG A 172     -43.591  41.840 -35.555  1.00  0.00           C  
ATOM   2156  C   ARG A 172     -44.347  43.126 -35.395  1.00  0.00           C  
ATOM   2157  O   ARG A 172     -45.538  43.161 -35.122  1.00  0.00           O  
ATOM   2158  CB  ARG A 172     -44.371  40.999 -36.655  1.00  0.00           C  
ATOM   2159  CG  ARG A 172     -43.878  41.344 -38.096  1.00  0.00           C  
ATOM   2160  CD  ARG A 172     -44.820  42.464 -38.699  1.00  0.00           C  
ATOM   2161  NE  ARG A 172     -46.164  41.918 -38.881  1.00  0.00           N  
ATOM   2162  CZ  ARG A 172     -47.235  42.594 -39.088  1.00  0.00           C  
ATOM   2163  NH1 ARG A 172     -47.267  43.874 -39.275  1.00  0.00           N  
ATOM   2164  NH2 ARG A 172     -48.415  42.004 -39.115  1.00  0.00           N1+
ATOM   2165  H   ARG A 172     -43.853  40.122 -34.445  1.00  0.00           H  
ATOM   2166  HA  ARG A 172     -42.578  42.048 -35.897  1.00  0.00           H  
ATOM   2167  HB3 ARG A 172     -45.439  41.204 -36.579  1.00  0.00           H  
ATOM   2168  HB2 ARG A 172     -44.228  39.936 -36.467  1.00  0.00           H  
ATOM   2169  HG3 ARG A 172     -43.930  40.452 -38.720  1.00  0.00           H  
ATOM   2170  HG2 ARG A 172     -42.854  41.716 -38.049  1.00  0.00           H  
ATOM   2171  HD3 ARG A 172     -44.427  42.790 -39.662  1.00  0.00           H  
ATOM   2172  HD2 ARG A 172     -44.861  43.310 -38.013  1.00  0.00           H  
ATOM   2173  HE  ARG A 172     -46.205  40.911 -38.833  1.00  0.00           H  
ATOM   2174 HH12 ARG A 172     -48.150  44.339 -39.432  1.00  0.00           H  
ATOM   2175 HH11 ARG A 172     -46.410  44.408 -39.265  1.00  0.00           H  
ATOM   2176 HH22 ARG A 172     -49.249  42.549 -39.278  1.00  0.00           H  
ATOM   2177 HH21 ARG A 172     -48.484  41.007 -38.972  1.00  0.00           H  
ATOM   2178  N   GLY A 173     -43.697  44.126 -35.798  1.00  0.00           N  
ATOM   2179  CA  GLY A 173     -44.285  45.474 -36.034  1.00  0.00           C  
ATOM   2180  C   GLY A 173     -45.066  46.168 -34.850  1.00  0.00           C  
ATOM   2181  O   GLY A 173     -45.714  47.210 -35.055  1.00  0.00           O  
ATOM   2182  H   GLY A 173     -42.708  44.045 -35.983  1.00  0.00           H  
ATOM   2183  HA3 GLY A 173     -44.930  45.433 -36.912  1.00  0.00           H  
ATOM   2184  HA2 GLY A 173     -43.504  46.147 -36.389  1.00  0.00           H  
ATOM   2185  N   THR A 174     -45.018  45.681 -33.600  1.00  0.00           N  
ATOM   2186  CA  THR A 174     -45.568  46.376 -32.398  1.00  0.00           C  
ATOM   2187  C   THR A 174     -44.442  47.009 -31.708  1.00  0.00           C  
ATOM   2188  O   THR A 174     -43.378  46.414 -31.640  1.00  0.00           O  
ATOM   2189  CB  THR A 174     -46.204  45.314 -31.519  1.00  0.00           C  
ATOM   2190  CG2 THR A 174     -46.842  45.907 -30.251  1.00  0.00           C  
ATOM   2191  OG1 THR A 174     -47.195  44.661 -32.343  1.00  0.00           O  
ATOM   2192  H   THR A 174     -44.587  44.785 -33.423  1.00  0.00           H  
ATOM   2193  HA  THR A 174     -46.306  47.122 -32.692  1.00  0.00           H  
ATOM   2194  HB  THR A 174     -45.445  44.587 -31.230  1.00  0.00           H  
ATOM   2195 HG21 THR A 174     -47.283  45.107 -29.657  1.00  0.00           H  
ATOM   2196 HG22 THR A 174     -46.078  46.417 -29.663  1.00  0.00           H  
ATOM   2197 HG23 THR A 174     -47.617  46.619 -30.534  1.00  0.00           H  
ATOM   2198  HG1 THR A 174     -47.632  43.974 -31.834  1.00  0.00           H  
ATOM   2199  N   THR A 175     -44.578  48.134 -31.013  1.00  0.00           N  
ATOM   2200  CA  THR A 175     -43.663  48.958 -30.250  1.00  0.00           C  
ATOM   2201  C   THR A 175     -43.528  48.393 -28.887  1.00  0.00           C  
ATOM   2202  O   THR A 175     -44.519  48.038 -28.246  1.00  0.00           O  
ATOM   2203  CB  THR A 175     -44.250  50.388 -30.267  1.00  0.00           C  
ATOM   2204  CG2 THR A 175     -43.434  51.263 -29.335  1.00  0.00           C  
ATOM   2205  OG1 THR A 175     -44.197  50.965 -31.537  1.00  0.00           O  
ATOM   2206  H   THR A 175     -45.480  48.582 -30.950  1.00  0.00           H  
ATOM   2207  HA  THR A 175     -42.688  48.963 -30.738  1.00  0.00           H  
ATOM   2208  HB  THR A 175     -45.284  50.359 -29.925  1.00  0.00           H  
ATOM   2209 HG21 THR A 175     -43.839  52.274 -29.338  1.00  0.00           H  
ATOM   2210 HG22 THR A 175     -43.478  50.858 -28.323  1.00  0.00           H  
ATOM   2211 HG23 THR A 175     -42.397  51.286 -29.671  1.00  0.00           H  
ATOM   2212  HG1 THR A 175     -44.570  51.849 -31.502  1.00  0.00           H  
ATOM   2213  N   PHE A 176     -42.305  48.516 -28.347  1.00  0.00           N  
ATOM   2214  CA  PHE A 176     -41.901  48.049 -26.999  1.00  0.00           C  
ATOM   2215  C   PHE A 176     -40.636  48.787 -26.448  1.00  0.00           C  
ATOM   2216  O   PHE A 176     -40.139  49.675 -27.186  1.00  0.00           O  
ATOM   2217  CB  PHE A 176     -41.556  46.546 -27.076  1.00  0.00           C  
ATOM   2218  CG  PHE A 176     -40.414  46.213 -28.009  1.00  0.00           C  
ATOM   2219  CD1 PHE A 176     -39.048  46.150 -27.626  1.00  0.00           C  
ATOM   2220  CD2 PHE A 176     -40.698  46.117 -29.381  1.00  0.00           C  
ATOM   2221  CE1 PHE A 176     -37.976  45.980 -28.567  1.00  0.00           C  
ATOM   2222  CE2 PHE A 176     -39.717  45.795 -30.376  1.00  0.00           C  
ATOM   2223  CZ  PHE A 176     -38.365  45.711 -29.891  1.00  0.00           C  
ATOM   2224  H   PHE A 176     -41.564  48.960 -28.871  1.00  0.00           H  
ATOM   2225  HA  PHE A 176     -42.730  48.191 -26.305  1.00  0.00           H  
ATOM   2226  HB3 PHE A 176     -42.443  45.987 -27.377  1.00  0.00           H  
ATOM   2227  HB2 PHE A 176     -41.326  46.177 -26.077  1.00  0.00           H  
ATOM   2228  HD1 PHE A 176     -38.775  46.232 -26.584  1.00  0.00           H  
ATOM   2229  HD2 PHE A 176     -41.702  46.291 -29.738  1.00  0.00           H  
ATOM   2230  HE1 PHE A 176     -36.950  46.061 -28.237  1.00  0.00           H  
ATOM   2231  HE2 PHE A 176     -40.019  45.636 -31.401  1.00  0.00           H  
ATOM   2232  HZ  PHE A 176     -37.626  45.418 -30.622  1.00  0.00           H  
ATOM   2233  N   ALA A 177     -40.185  48.580 -25.203  1.00  0.00           N  
ATOM   2234  CA  ALA A 177     -38.864  48.818 -24.716  1.00  0.00           C  
ATOM   2235  C   ALA A 177     -38.313  47.606 -23.990  1.00  0.00           C  
ATOM   2236  O   ALA A 177     -39.079  46.839 -23.513  1.00  0.00           O  
ATOM   2237  CB  ALA A 177     -38.906  50.078 -23.836  1.00  0.00           C  
ATOM   2238  H   ALA A 177     -40.808  48.217 -24.494  1.00  0.00           H  
ATOM   2239  HA  ALA A 177     -38.220  49.023 -25.572  1.00  0.00           H  
ATOM   2240  HB1 ALA A 177     -37.908  50.286 -23.449  1.00  0.00           H  
ATOM   2241  HB2 ALA A 177     -39.248  50.925 -24.430  1.00  0.00           H  
ATOM   2242  HB3 ALA A 177     -39.591  49.917 -23.003  1.00  0.00           H  
ATOM   2243  N   GLU A 178     -37.019  47.538 -23.808  1.00  0.00           N  
ATOM   2244  CA  GLU A 178     -36.402  46.484 -22.949  1.00  0.00           C  
ATOM   2245  C   GLU A 178     -36.392  46.842 -21.444  1.00  0.00           C  
ATOM   2246  O   GLU A 178     -36.211  48.003 -21.149  1.00  0.00           O  
ATOM   2247  CB  GLU A 178     -34.920  46.359 -23.408  1.00  0.00           C  
ATOM   2248  CG  GLU A 178     -34.651  46.155 -24.926  1.00  0.00           C  
ATOM   2249  CD  GLU A 178     -33.209  46.340 -25.215  1.00  0.00           C  
ATOM   2250  OE1 GLU A 178     -32.647  47.413 -25.434  1.00  0.00           O  
ATOM   2251  OE2 GLU A 178     -32.484  45.323 -25.236  1.00  0.00           O1-
ATOM   2252  H   GLU A 178     -36.410  48.210 -24.254  1.00  0.00           H  
ATOM   2253  HA  GLU A 178     -36.918  45.536 -23.100  1.00  0.00           H  
ATOM   2254  HB3 GLU A 178     -34.439  45.558 -22.848  1.00  0.00           H  
ATOM   2255  HB2 GLU A 178     -34.363  47.229 -23.059  1.00  0.00           H  
ATOM   2256  HG3 GLU A 178     -35.231  46.878 -25.498  1.00  0.00           H  
ATOM   2257  HG2 GLU A 178     -34.954  45.150 -25.216  1.00  0.00           H  
ATOM   2258  N   GLY A 179     -36.516  45.826 -20.563  1.00  0.00           N  
ATOM   2259  CA  GLY A 179     -36.506  46.091 -19.079  1.00  0.00           C  
ATOM   2260  C   GLY A 179     -36.502  44.865 -18.093  1.00  0.00           C  
ATOM   2261  O   GLY A 179     -36.511  43.734 -18.553  1.00  0.00           O  
ATOM   2262  H   GLY A 179     -36.617  44.878 -20.897  1.00  0.00           H  
ATOM   2263  HA3 GLY A 179     -37.340  46.746 -18.829  1.00  0.00           H  
ATOM   2264  HA2 GLY A 179     -35.666  46.743 -18.840  1.00  0.00           H  
ATOM   2265  N   VAL A 180     -36.626  45.136 -16.805  1.00  0.00           N  
ATOM   2266  CA  VAL A 180     -36.643  44.181 -15.725  1.00  0.00           C  
ATOM   2267  C   VAL A 180     -37.831  44.455 -14.765  1.00  0.00           C  
ATOM   2268  O   VAL A 180     -38.084  45.566 -14.320  1.00  0.00           O  
ATOM   2269  CB  VAL A 180     -35.307  44.218 -14.973  1.00  0.00           C  
ATOM   2270  CG1 VAL A 180     -34.329  43.414 -15.795  1.00  0.00           C  
ATOM   2271  CG2 VAL A 180     -34.741  45.577 -14.463  1.00  0.00           C  
ATOM   2272  H   VAL A 180     -36.721  46.093 -16.497  1.00  0.00           H  
ATOM   2273  HA  VAL A 180     -36.770  43.186 -16.150  1.00  0.00           H  
ATOM   2274  HB  VAL A 180     -35.473  43.627 -14.073  1.00  0.00           H  
ATOM   2275 HG11 VAL A 180     -33.357  43.409 -15.301  1.00  0.00           H  
ATOM   2276 HG12 VAL A 180     -34.692  42.391 -15.894  1.00  0.00           H  
ATOM   2277 HG13 VAL A 180     -34.231  43.861 -16.785  1.00  0.00           H  
ATOM   2278 HG21 VAL A 180     -33.791  45.409 -13.956  1.00  0.00           H  
ATOM   2279 HG22 VAL A 180     -34.587  46.247 -15.308  1.00  0.00           H  
ATOM   2280 HG23 VAL A 180     -35.448  46.027 -13.766  1.00  0.00           H  
ATOM   2281  N   VAL A 181     -38.540  43.383 -14.300  1.00  0.00           N  
ATOM   2282  CA  VAL A 181     -39.761  43.404 -13.474  1.00  0.00           C  
ATOM   2283  C   VAL A 181     -39.420  43.272 -11.975  1.00  0.00           C  
ATOM   2284  O   VAL A 181     -38.595  42.457 -11.573  1.00  0.00           O  
ATOM   2285  CB  VAL A 181     -40.798  42.420 -14.012  1.00  0.00           C  
ATOM   2286  CG1 VAL A 181     -41.936  42.140 -13.028  1.00  0.00           C  
ATOM   2287  CG2 VAL A 181     -41.324  42.906 -15.349  1.00  0.00           C  
ATOM   2288  H   VAL A 181     -38.237  42.445 -14.518  1.00  0.00           H  
ATOM   2289  HA  VAL A 181     -40.193  44.397 -13.599  1.00  0.00           H  
ATOM   2290  HB  VAL A 181     -40.285  41.475 -14.191  1.00  0.00           H  
ATOM   2291 HG11 VAL A 181     -42.637  41.433 -13.474  1.00  0.00           H  
ATOM   2292 HG12 VAL A 181     -41.528  41.717 -12.110  1.00  0.00           H  
ATOM   2293 HG13 VAL A 181     -42.456  43.070 -12.800  1.00  0.00           H  
ATOM   2294 HG21 VAL A 181     -42.063  42.200 -15.729  1.00  0.00           H  
ATOM   2295 HG22 VAL A 181     -41.788  43.884 -15.223  1.00  0.00           H  
ATOM   2296 HG23 VAL A 181     -40.500  42.984 -16.058  1.00  0.00           H  
ATOM   2297  N   ALA A 182     -40.080  44.027 -11.141  1.00  0.00           N  
ATOM   2298  CA  ALA A 182     -39.939  43.862  -9.669  1.00  0.00           C  
ATOM   2299  C   ALA A 182     -41.301  43.933  -9.044  1.00  0.00           C  
ATOM   2300  O   ALA A 182     -42.190  44.582  -9.503  1.00  0.00           O  
ATOM   2301  CB  ALA A 182     -39.005  44.921  -9.131  1.00  0.00           C  
ATOM   2302  H   ALA A 182     -40.701  44.742 -11.491  1.00  0.00           H  
ATOM   2303  HA  ALA A 182     -39.511  42.881  -9.466  1.00  0.00           H  
ATOM   2304  HB1 ALA A 182     -38.901  44.801  -8.053  1.00  0.00           H  
ATOM   2305  HB2 ALA A 182     -38.028  44.820  -9.604  1.00  0.00           H  
ATOM   2306  HB3 ALA A 182     -39.412  45.908  -9.349  1.00  0.00           H  
ATOM   2307  N   PHE A 183     -41.577  43.067  -8.037  1.00  0.00           N  
ATOM   2308  CA  PHE A 183     -42.866  43.025  -7.323  1.00  0.00           C  
ATOM   2309  C   PHE A 183     -42.859  43.739  -5.962  1.00  0.00           C  
ATOM   2310  O   PHE A 183     -41.811  43.843  -5.283  1.00  0.00           O  
ATOM   2311  CB  PHE A 183     -43.466  41.568  -7.073  1.00  0.00           C  
ATOM   2312  CG  PHE A 183     -43.655  40.644  -8.306  1.00  0.00           C  
ATOM   2313  CD1 PHE A 183     -42.566  39.784  -8.610  1.00  0.00           C  
ATOM   2314  CD2 PHE A 183     -44.841  40.520  -8.983  1.00  0.00           C  
ATOM   2315  CE1 PHE A 183     -42.622  38.955  -9.709  1.00  0.00           C  
ATOM   2316  CE2 PHE A 183     -44.908  39.789 -10.192  1.00  0.00           C  
ATOM   2317  CZ  PHE A 183     -43.818  38.972 -10.528  1.00  0.00           C  
ATOM   2318  H   PHE A 183     -40.879  42.402  -7.738  1.00  0.00           H  
ATOM   2319  HA  PHE A 183     -43.585  43.554  -7.949  1.00  0.00           H  
ATOM   2320  HB3 PHE A 183     -44.415  41.657  -6.545  1.00  0.00           H  
ATOM   2321  HB2 PHE A 183     -42.856  41.053  -6.331  1.00  0.00           H  
ATOM   2322  HD1 PHE A 183     -41.690  39.778  -7.978  1.00  0.00           H  
ATOM   2323  HD2 PHE A 183     -45.735  40.982  -8.593  1.00  0.00           H  
ATOM   2324  HE1 PHE A 183     -41.787  38.313  -9.944  1.00  0.00           H  
ATOM   2325  HE2 PHE A 183     -45.780  39.870 -10.825  1.00  0.00           H  
ATOM   2326  HZ  PHE A 183     -43.878  38.351 -11.409  1.00  0.00           H  
ATOM   2327  N   LEU A 184     -44.022  44.295  -5.622  1.00  0.00           N  
ATOM   2328  CA  LEU A 184     -44.213  45.259  -4.552  1.00  0.00           C  
ATOM   2329  C   LEU A 184     -45.289  44.716  -3.610  1.00  0.00           C  
ATOM   2330  O   LEU A 184     -46.320  44.231  -4.085  1.00  0.00           O  
ATOM   2331  CB  LEU A 184     -44.704  46.595  -5.169  1.00  0.00           C  
ATOM   2332  CG  LEU A 184     -43.833  47.185  -6.307  1.00  0.00           C  
ATOM   2333  CD1 LEU A 184     -44.534  48.385  -6.976  1.00  0.00           C  
ATOM   2334  CD2 LEU A 184     -42.399  47.514  -5.845  1.00  0.00           C  
ATOM   2335  H   LEU A 184     -44.864  44.053  -6.125  1.00  0.00           H  
ATOM   2336  HA  LEU A 184     -43.279  45.414  -4.011  1.00  0.00           H  
ATOM   2337  HB3 LEU A 184     -44.813  47.337  -4.378  1.00  0.00           H  
ATOM   2338  HB2 LEU A 184     -45.726  46.471  -5.527  1.00  0.00           H  
ATOM   2339  HG  LEU A 184     -43.747  46.410  -7.068  1.00  0.00           H  
ATOM   2340 HD11 LEU A 184     -43.901  48.779  -7.771  1.00  0.00           H  
ATOM   2341 HD12 LEU A 184     -45.486  48.062  -7.398  1.00  0.00           H  
ATOM   2342 HD13 LEU A 184     -44.711  49.163  -6.234  1.00  0.00           H  
ATOM   2343 HD21 LEU A 184     -41.833  47.925  -6.682  1.00  0.00           H  
ATOM   2344 HD22 LEU A 184     -42.434  48.246  -5.038  1.00  0.00           H  
ATOM   2345 HD23 LEU A 184     -41.913  46.606  -5.490  1.00  0.00           H  
ATOM   2346  N   ILE A 185     -45.060  44.846  -2.304  1.00  0.00           N  
ATOM   2347  CA  ILE A 185     -46.038  44.525  -1.230  1.00  0.00           C  
ATOM   2348  C   ILE A 185     -46.170  45.911  -0.507  1.00  0.00           C  
ATOM   2349  O   ILE A 185     -45.229  46.684  -0.263  1.00  0.00           O  
ATOM   2350  CB  ILE A 185     -45.571  43.312  -0.338  1.00  0.00           C  
ATOM   2351  CG1 ILE A 185     -45.369  42.043  -1.171  1.00  0.00           C  
ATOM   2352  CG2 ILE A 185     -46.685  43.169   0.764  1.00  0.00           C  
ATOM   2353  CD1 ILE A 185     -45.273  40.763  -0.323  1.00  0.00           C  
ATOM   2354  H   ILE A 185     -44.166  45.185  -1.979  1.00  0.00           H  
ATOM   2355  HA  ILE A 185     -46.994  44.275  -1.689  1.00  0.00           H  
ATOM   2356  HB  ILE A 185     -44.629  43.571   0.145  1.00  0.00           H  
ATOM   2357 HG13 ILE A 185     -44.467  42.146  -1.775  1.00  0.00           H  
ATOM   2358 HG12 ILE A 185     -46.188  41.943  -1.885  1.00  0.00           H  
ATOM   2359 HG21 ILE A 185     -46.436  42.343   1.429  1.00  0.00           H  
ATOM   2360 HG22 ILE A 185     -46.748  44.092   1.340  1.00  0.00           H  
ATOM   2361 HG23 ILE A 185     -47.646  42.973   0.286  1.00  0.00           H  
ATOM   2362 HD11 ILE A 185     -45.130  39.903  -0.977  1.00  0.00           H  
ATOM   2363 HD12 ILE A 185     -44.428  40.843   0.362  1.00  0.00           H  
ATOM   2364 HD13 ILE A 185     -46.192  40.635   0.249  1.00  0.00           H  
ATOM   2365  N   LEU A 186     -47.418  46.267  -0.199  1.00  0.00           N  
ATOM   2366  CA  LEU A 186     -47.915  47.395   0.648  1.00  0.00           C  
ATOM   2367  C   LEU A 186     -48.577  46.933   1.950  1.00  0.00           C  
ATOM   2368  O   LEU A 186     -49.847  46.835   2.038  1.00  0.00           O  
ATOM   2369  CB  LEU A 186     -48.884  48.139  -0.307  1.00  0.00           C  
ATOM   2370  CG  LEU A 186     -48.290  48.793  -1.625  1.00  0.00           C  
ATOM   2371  CD1 LEU A 186     -49.396  49.612  -2.283  1.00  0.00           C  
ATOM   2372  CD2 LEU A 186     -47.087  49.713  -1.394  1.00  0.00           C  
ATOM   2373  H   LEU A 186     -48.199  45.736  -0.560  1.00  0.00           H  
ATOM   2374  HA  LEU A 186     -47.079  48.052   0.889  1.00  0.00           H  
ATOM   2375  HB3 LEU A 186     -49.425  48.899   0.256  1.00  0.00           H  
ATOM   2376  HB2 LEU A 186     -49.702  47.471  -0.578  1.00  0.00           H  
ATOM   2377  HG  LEU A 186     -47.995  47.997  -2.307  1.00  0.00           H  
ATOM   2378 HD11 LEU A 186     -49.014  50.073  -3.194  1.00  0.00           H  
ATOM   2379 HD12 LEU A 186     -50.234  48.959  -2.531  1.00  0.00           H  
ATOM   2380 HD13 LEU A 186     -49.732  50.388  -1.596  1.00  0.00           H  
ATOM   2381 HD21 LEU A 186     -46.748  50.115  -2.350  1.00  0.00           H  
ATOM   2382 HD22 LEU A 186     -47.376  50.533  -0.738  1.00  0.00           H  
ATOM   2383 HD23 LEU A 186     -46.279  49.147  -0.932  1.00  0.00           H  
ATOM   2384  N   PRO A 187     -47.765  46.648   3.020  1.00  0.00           N  
ATOM   2385  CA  PRO A 187     -48.342  46.247   4.312  1.00  0.00           C  
ATOM   2386  C   PRO A 187     -49.097  47.485   4.836  1.00  0.00           C  
ATOM   2387  O   PRO A 187     -48.554  48.590   4.765  1.00  0.00           O  
ATOM   2388  CB  PRO A 187     -47.172  45.866   5.204  1.00  0.00           C  
ATOM   2389  CG  PRO A 187     -45.951  45.853   4.218  1.00  0.00           C  
ATOM   2390  CD  PRO A 187     -46.368  46.815   3.135  1.00  0.00           C  
ATOM   2391  HA  PRO A 187     -49.022  45.405   4.186  1.00  0.00           H  
ATOM   2392  HB3 PRO A 187     -47.331  44.861   5.594  1.00  0.00           H  
ATOM   2393  HB2 PRO A 187     -47.022  46.643   5.953  1.00  0.00           H  
ATOM   2394  HG3 PRO A 187     -45.844  44.856   3.791  1.00  0.00           H  
ATOM   2395  HG2 PRO A 187     -45.072  46.246   4.730  1.00  0.00           H  
ATOM   2396  HD2 PRO A 187     -46.150  47.834   3.454  1.00  0.00           H  
ATOM   2397  HD3 PRO A 187     -45.892  46.532   2.196  1.00  0.00           H  
ATOM   2398  N   GLN A 188     -50.263  47.275   5.338  1.00  0.00           N  
ATOM   2399  CA  GLN A 188     -51.105  48.273   5.979  1.00  0.00           C  
ATOM   2400  C   GLN A 188     -50.870  48.324   7.471  1.00  0.00           C  
ATOM   2401  O   GLN A 188     -50.431  47.350   8.026  1.00  0.00           O  
ATOM   2402  CB  GLN A 188     -52.581  47.974   5.746  1.00  0.00           C  
ATOM   2403  CG  GLN A 188     -53.052  47.691   4.265  1.00  0.00           C  
ATOM   2404  CD  GLN A 188     -52.934  48.872   3.274  1.00  0.00           C  
ATOM   2405  NE2 GLN A 188     -51.854  48.904   2.521  1.00  0.00           N  
ATOM   2406  OE1 GLN A 188     -53.740  49.766   3.158  1.00  0.00           O  
ATOM   2407  H   GLN A 188     -50.667  46.350   5.307  1.00  0.00           H  
ATOM   2408  HA  GLN A 188     -50.873  49.250   5.555  1.00  0.00           H  
ATOM   2409  HB3 GLN A 188     -53.179  48.784   6.162  1.00  0.00           H  
ATOM   2410  HB2 GLN A 188     -52.882  47.142   6.382  1.00  0.00           H  
ATOM   2411  HG3 GLN A 188     -54.082  47.334   4.278  1.00  0.00           H  
ATOM   2412  HG2 GLN A 188     -52.505  46.836   3.871  1.00  0.00           H  
ATOM   2413 HE22 GLN A 188     -51.724  49.652   1.855  1.00  0.00           H  
ATOM   2414 HE21 GLN A 188     -51.156  48.180   2.609  1.00  0.00           H  
ATOM   2415  N   ALA A 189     -51.207  49.479   8.080  1.00  0.00           N  
ATOM   2416  CA  ALA A 189     -51.016  49.642   9.528  1.00  0.00           C  
ATOM   2417  C   ALA A 189     -52.014  48.853  10.374  1.00  0.00           C  
ATOM   2418  O   ALA A 189     -53.038  48.436   9.895  1.00  0.00           O  
ATOM   2419  CB  ALA A 189     -51.109  51.133   9.867  1.00  0.00           C  
ATOM   2420  H   ALA A 189     -51.593  50.240   7.539  1.00  0.00           H  
ATOM   2421  HA  ALA A 189     -50.013  49.299   9.779  1.00  0.00           H  
ATOM   2422  HXT ALA A 189     -51.791  48.670  11.415  1.00  0.00           H  
ATOM   2423  HB1 ALA A 189     -50.969  51.271  10.940  1.00  0.00           H  
ATOM   2424  HB2 ALA A 189     -50.334  51.677   9.328  1.00  0.00           H  
ATOM   2425  HB3 ALA A 189     -52.089  51.511   9.576  1.00  0.00           H  
TER    2426      ALA A 189
ATOM   2427  N   GLU B 502     -34.723  40.065   3.745  1.00  0.00           N  
ATOM   2428  CA  GLU B 502     -33.523  40.808   4.109  1.00  0.00           C  
ATOM   2429  C   GLU B 502     -33.346  42.062   3.260  1.00  0.00           C  
ATOM   2430  O   GLU B 502     -33.983  42.176   2.171  1.00  0.00           O  
ATOM   2431  CB  GLU B 502     -32.301  39.979   4.090  1.00  0.00           C  
ATOM   2432  CG  GLU B 502     -31.947  39.258   2.797  1.00  0.00           C  
ATOM   2433  CD  GLU B 502     -30.420  39.147   2.691  1.00  0.00           C  
ATOM   2434  OE1 GLU B 502     -29.814  39.899   1.894  1.00  0.00           O  
ATOM   2435  OE2 GLU B 502     -29.697  38.428   3.445  1.00  0.00           O1-
ATOM   2436  H1  GLU B 502     -34.803  39.245   4.329  1.00  0.00           H  
ATOM   2437  H2  GLU B 502     -35.535  40.651   3.876  1.00  0.00           H  
ATOM   2438  HA  GLU B 502     -33.660  41.142   5.138  1.00  0.00           H  
ATOM   2439  HB3 GLU B 502     -32.349  39.255   4.903  1.00  0.00           H  
ATOM   2440  HB2 GLU B 502     -31.452  40.587   4.404  1.00  0.00           H  
ATOM   2441  HG3 GLU B 502     -32.330  39.824   1.948  1.00  0.00           H  
ATOM   2442  HG2 GLU B 502     -32.384  38.259   2.807  1.00  0.00           H  
ATOM   2443  N   ALA B 503     -32.553  43.001   3.725  1.00  0.00           N  
ATOM   2444  CA  ALA B 503     -32.397  44.282   3.082  1.00  0.00           C  
ATOM   2445  C   ALA B 503     -31.762  44.228   1.590  1.00  0.00           C  
ATOM   2446  O   ALA B 503     -31.020  43.333   1.272  1.00  0.00           O  
ATOM   2447  CB  ALA B 503     -31.465  45.115   3.976  1.00  0.00           C  
ATOM   2448  H   ALA B 503     -32.020  42.841   4.568  1.00  0.00           H  
ATOM   2449  HA  ALA B 503     -33.369  44.772   3.034  1.00  0.00           H  
ATOM   2450  HB1 ALA B 503     -31.315  46.098   3.529  1.00  0.00           H  
ATOM   2451  HB2 ALA B 503     -31.913  45.229   4.963  1.00  0.00           H  
ATOM   2452  HB3 ALA B 503     -30.503  44.610   4.070  1.00  0.00           H  
ATOM   2453  N   ILE B 504     -32.105  45.142   0.699  1.00  0.00           N  
ATOM   2454  CA  ILE B 504     -31.587  45.105  -0.685  1.00  0.00           C  
ATOM   2455  C   ILE B 504     -31.449  46.549  -1.272  1.00  0.00           C  
ATOM   2456  O   ILE B 504     -32.305  47.462  -1.265  1.00  0.00           O  
ATOM   2457  CB  ILE B 504     -32.512  44.219  -1.623  1.00  0.00           C  
ATOM   2458  CG1 ILE B 504     -31.720  43.936  -2.945  1.00  0.00           C  
ATOM   2459  CG2 ILE B 504     -33.916  44.824  -1.834  1.00  0.00           C  
ATOM   2460  CD1 ILE B 504     -32.280  42.824  -3.766  1.00  0.00           C  
ATOM   2461  H   ILE B 504     -32.734  45.888   0.959  1.00  0.00           H  
ATOM   2462  HA  ILE B 504     -30.596  44.653  -0.663  1.00  0.00           H  
ATOM   2463  HB  ILE B 504     -32.650  43.261  -1.122  1.00  0.00           H  
ATOM   2464 HG13 ILE B 504     -30.680  43.718  -2.703  1.00  0.00           H  
ATOM   2465 HG12 ILE B 504     -31.683  44.844  -3.547  1.00  0.00           H  
ATOM   2466 HG21 ILE B 504     -34.500  44.172  -2.484  1.00  0.00           H  
ATOM   2467 HG22 ILE B 504     -34.419  44.921  -0.872  1.00  0.00           H  
ATOM   2468 HG23 ILE B 504     -33.823  45.807  -2.296  1.00  0.00           H  
ATOM   2469 HD11 ILE B 504     -31.675  42.692  -4.663  1.00  0.00           H  
ATOM   2470 HD12 ILE B 504     -32.272  41.902  -3.184  1.00  0.00           H  
ATOM   2471 HD13 ILE B 504     -33.305  43.062  -4.052  1.00  0.00           H  
ATOM   2472  N   VAL B 505     -30.262  46.836  -1.730  1.00  0.00           N  
ATOM   2473  CA  VAL B 505     -29.858  48.234  -2.022  1.00  0.00           C  
ATOM   2474  C   VAL B 505     -28.696  48.455  -2.941  1.00  0.00           C  
ATOM   2475  O   VAL B 505     -28.692  49.401  -3.731  1.00  0.00           O  
ATOM   2476  CB  VAL B 505     -29.706  49.082  -0.681  1.00  0.00           C  
ATOM   2477  CG1 VAL B 505     -28.526  48.576   0.234  1.00  0.00           C  
ATOM   2478  CG2 VAL B 505     -29.321  50.518  -1.016  1.00  0.00           C  
ATOM   2479  H   VAL B 505     -29.592  46.099  -1.893  1.00  0.00           H  
ATOM   2480  HA  VAL B 505     -30.712  48.672  -2.538  1.00  0.00           H  
ATOM   2481  HB  VAL B 505     -30.642  49.067  -0.123  1.00  0.00           H  
ATOM   2482 HG11 VAL B 505     -28.472  49.191   1.133  1.00  0.00           H  
ATOM   2483 HG12 VAL B 505     -28.704  47.538   0.516  1.00  0.00           H  
ATOM   2484 HG13 VAL B 505     -27.586  48.648  -0.312  1.00  0.00           H  
ATOM   2485 HG21 VAL B 505     -29.219  51.091  -0.094  1.00  0.00           H  
ATOM   2486 HG22 VAL B 505     -28.373  50.525  -1.554  1.00  0.00           H  
ATOM   2487 HG23 VAL B 505     -30.095  50.966  -1.639  1.00  0.00           H  
ATOM   2488  N   ASN B 506     -27.711  47.590  -2.877  1.00  0.00           N  
ATOM   2489  CA  ASN B 506     -26.448  47.707  -3.494  1.00  0.00           C  
ATOM   2490  C   ASN B 506     -26.679  47.512  -4.978  1.00  0.00           C  
ATOM   2491  O   ASN B 506     -27.266  46.552  -5.343  1.00  0.00           O  
ATOM   2492  CB  ASN B 506     -25.476  46.728  -2.833  1.00  0.00           C  
ATOM   2493  CG  ASN B 506     -25.055  47.088  -1.428  1.00  0.00           C  
ATOM   2494  ND2 ASN B 506     -24.705  46.140  -0.643  1.00  0.00           N  
ATOM   2495  OD1 ASN B 506     -25.156  48.197  -1.006  1.00  0.00           O  
ATOM   2496  H   ASN B 506     -27.820  46.740  -2.344  1.00  0.00           H  
ATOM   2497  HA  ASN B 506     -26.078  48.719  -3.333  1.00  0.00           H  
ATOM   2498  HB3 ASN B 506     -24.590  46.623  -3.459  1.00  0.00           H  
ATOM   2499  HB2 ASN B 506     -25.915  45.730  -2.834  1.00  0.00           H  
ATOM   2500 HD22 ASN B 506     -24.417  46.347   0.303  1.00  0.00           H  
ATOM   2501 HD21 ASN B 506     -24.715  45.185  -0.970  1.00  0.00           H  
ATOM   2502  N   ALA B 507     -26.143  48.413  -5.887  1.00  0.00           N  
ATOM   2503  CA  ALA B 507     -26.147  48.204  -7.325  1.00  0.00           C  
ATOM   2504  C   ALA B 507     -25.013  48.874  -8.085  1.00  0.00           C  
ATOM   2505  O   ALA B 507     -24.315  49.730  -7.569  1.00  0.00           O  
ATOM   2506  CB  ALA B 507     -27.524  48.678  -7.813  1.00  0.00           C  
ATOM   2507  H   ALA B 507     -25.719  49.269  -5.558  1.00  0.00           H  
ATOM   2508  HA  ALA B 507     -26.082  47.131  -7.506  1.00  0.00           H  
ATOM   2509  HB1 ALA B 507     -27.592  48.547  -8.894  1.00  0.00           H  
ATOM   2510  HB2 ALA B 507     -28.304  48.093  -7.327  1.00  0.00           H  
ATOM   2511  HB3 ALA B 507     -27.653  49.732  -7.567  1.00  0.00           H  
ATOM   2512  N   GLN B 508     -24.771  48.457  -9.323  1.00  0.00           N  
ATOM   2513  CA  GLN B 508     -23.733  48.957 -10.200  1.00  0.00           C  
ATOM   2514  C   GLN B 508     -23.925  50.420 -10.686  1.00  0.00           C  
ATOM   2515  O   GLN B 508     -24.962  51.008 -10.450  1.00  0.00           O  
ATOM   2516  CB  GLN B 508     -23.642  47.976 -11.390  1.00  0.00           C  
ATOM   2517  CG  GLN B 508     -24.908  47.974 -12.306  1.00  0.00           C  
ATOM   2518  CD  GLN B 508     -24.798  48.830 -13.604  1.00  0.00           C  
ATOM   2519  NE2 GLN B 508     -25.851  49.274 -14.243  1.00  0.00           N  
ATOM   2520  OE1 GLN B 508     -23.697  49.283 -13.987  1.00  0.00           O  
ATOM   2521  H   GLN B 508     -25.337  47.727  -9.730  1.00  0.00           H  
ATOM   2522  HA  GLN B 508     -22.789  48.909  -9.657  1.00  0.00           H  
ATOM   2523  HB3 GLN B 508     -23.467  46.968 -11.015  1.00  0.00           H  
ATOM   2524  HB2 GLN B 508     -22.763  48.214 -11.989  1.00  0.00           H  
ATOM   2525  HG3 GLN B 508     -25.771  48.305 -11.728  1.00  0.00           H  
ATOM   2526  HG2 GLN B 508     -25.160  46.948 -12.572  1.00  0.00           H  
ATOM   2527 HE22 GLN B 508     -25.738  49.826 -15.082  1.00  0.00           H  
ATOM   2528 HE21 GLN B 508     -26.777  49.065 -13.898  1.00  0.00           H  
ATOM   2529  N   PRO B 509     -22.884  51.131 -11.209  1.00  0.00           N  
ATOM   2530  CA  PRO B 509     -22.793  52.599 -11.189  1.00  0.00           C  
ATOM   2531  C   PRO B 509     -23.765  53.299 -12.181  1.00  0.00           C  
ATOM   2532  O   PRO B 509     -24.209  54.394 -11.955  1.00  0.00           O  
ATOM   2533  CB  PRO B 509     -21.285  52.907 -11.504  1.00  0.00           C  
ATOM   2534  CG  PRO B 509     -20.590  51.747 -10.881  1.00  0.00           C  
ATOM   2535  CD  PRO B 509     -21.509  50.635 -11.292  1.00  0.00           C  
ATOM   2536  HA  PRO B 509     -23.015  52.948 -10.180  1.00  0.00           H  
ATOM   2537  HB3 PRO B 509     -20.989  53.820 -10.989  1.00  0.00           H  
ATOM   2538  HB2 PRO B 509     -21.132  52.880 -12.583  1.00  0.00           H  
ATOM   2539  HG3 PRO B 509     -20.622  51.853  -9.797  1.00  0.00           H  
ATOM   2540  HG2 PRO B 509     -19.624  51.609 -11.367  1.00  0.00           H  
ATOM   2541  HD2 PRO B 509     -21.290  50.344 -12.320  1.00  0.00           H  
ATOM   2542  HD3 PRO B 509     -21.386  49.793 -10.612  1.00  0.00           H  
ATOM   2543  N   LYS B 510     -24.092  52.570 -13.201  1.00  0.00           N  
ATOM   2544  CA  LYS B 510     -25.087  53.010 -14.172  1.00  0.00           C  
ATOM   2545  C   LYS B 510     -26.589  52.784 -13.750  1.00  0.00           C  
ATOM   2546  O   LYS B 510     -27.496  52.944 -14.596  1.00  0.00           O  
ATOM   2547  CB  LYS B 510     -24.697  52.413 -15.555  1.00  0.00           C  
ATOM   2548  CG  LYS B 510     -23.394  52.965 -16.143  1.00  0.00           C  
ATOM   2549  CD  LYS B 510     -23.174  52.591 -17.641  1.00  0.00           C  
ATOM   2550  CE  LYS B 510     -22.131  53.534 -18.322  1.00  0.00           C  
ATOM   2551  NZ  LYS B 510     -22.701  54.929 -18.515  1.00  0.00           N1+
ATOM   2552  H   LYS B 510     -23.655  51.670 -13.339  1.00  0.00           H  
ATOM   2553  HA  LYS B 510     -24.959  54.089 -14.263  1.00  0.00           H  
ATOM   2554  HB3 LYS B 510     -25.510  52.578 -16.262  1.00  0.00           H  
ATOM   2555  HB2 LYS B 510     -24.626  51.329 -15.473  1.00  0.00           H  
ATOM   2556  HG3 LYS B 510     -22.550  52.606 -15.553  1.00  0.00           H  
ATOM   2557  HG2 LYS B 510     -23.378  54.049 -16.035  1.00  0.00           H  
ATOM   2558  HD3 LYS B 510     -24.123  52.654 -18.174  1.00  0.00           H  
ATOM   2559  HD2 LYS B 510     -22.830  51.560 -17.711  1.00  0.00           H  
ATOM   2560  HE3 LYS B 510     -21.847  53.122 -19.291  1.00  0.00           H  
ATOM   2561  HE2 LYS B 510     -21.235  53.591 -17.705  1.00  0.00           H  
ATOM   2562  HZ1 LYS B 510     -22.010  55.518 -18.956  1.00  0.00           H  
ATOM   2563  HZ2 LYS B 510     -23.524  54.880 -19.100  1.00  0.00           H  
ATOM   2564  HZ3 LYS B 510     -22.951  55.318 -17.616  1.00  0.00           H  
ATOM   2565  N   CYS B 511     -26.803  52.484 -12.440  1.00  0.00           N  
ATOM   2566  CA  CYS B 511     -28.183  52.430 -11.913  1.00  0.00           C  
ATOM   2567  C   CYS B 511     -28.838  53.844 -11.679  1.00  0.00           C  
ATOM   2568  O   CYS B 511     -28.394  54.688 -10.903  1.00  0.00           O  
ATOM   2569  CB  CYS B 511     -28.033  51.554 -10.630  1.00  0.00           C  
ATOM   2570  SG  CYS B 511     -29.461  51.159  -9.630  1.00  0.00           S  
ATOM   2571  H   CYS B 511     -26.020  52.299 -11.829  1.00  0.00           H  
ATOM   2572  HA  CYS B 511     -28.799  51.884 -12.628  1.00  0.00           H  
ATOM   2573  HB3 CYS B 511     -27.265  51.992  -9.991  1.00  0.00           H  
ATOM   2574  HB2 CYS B 511     -27.519  50.630 -10.892  1.00  0.00           H  
ATOM   2575  HG  CYS B 511     -29.086  50.405  -8.594  1.00  0.00           H  
ATOM   2576  N   ASN B 512     -29.923  54.146 -12.415  1.00  0.00           N  
ATOM   2577  CA  ASN B 512     -30.565  55.528 -12.455  1.00  0.00           C  
ATOM   2578  C   ASN B 512     -31.176  55.843 -11.090  1.00  0.00           C  
ATOM   2579  O   ASN B 512     -32.005  55.110 -10.590  1.00  0.00           O  
ATOM   2580  CB  ASN B 512     -31.708  55.423 -13.483  1.00  0.00           C  
ATOM   2581  CG  ASN B 512     -32.378  56.751 -13.856  1.00  0.00           C  
ATOM   2582  ND2 ASN B 512     -33.061  56.821 -14.995  1.00  0.00           N  
ATOM   2583  OD1 ASN B 512     -32.208  57.733 -13.111  1.00  0.00           O  
ATOM   2584  H   ASN B 512     -30.361  53.436 -12.985  1.00  0.00           H  
ATOM   2585  HA  ASN B 512     -29.842  56.290 -12.748  1.00  0.00           H  
ATOM   2586  HB3 ASN B 512     -32.464  54.730 -13.112  1.00  0.00           H  
ATOM   2587  HB2 ASN B 512     -31.337  54.941 -14.387  1.00  0.00           H  
ATOM   2588 HD22 ASN B 512     -33.510  57.685 -15.261  1.00  0.00           H  
ATOM   2589 HD21 ASN B 512     -33.130  56.011 -15.594  1.00  0.00           H  
ATOM   2590  N   PRO B 513     -30.715  56.916 -10.450  1.00  0.00           N  
ATOM   2591  CA  PRO B 513     -31.169  57.282  -9.112  1.00  0.00           C  
ATOM   2592  C   PRO B 513     -32.626  57.731  -9.022  1.00  0.00           C  
ATOM   2593  O   PRO B 513     -33.154  57.760  -7.967  1.00  0.00           O  
ATOM   2594  CB  PRO B 513     -30.208  58.402  -8.660  1.00  0.00           C  
ATOM   2595  CG  PRO B 513     -29.962  59.158  -9.993  1.00  0.00           C  
ATOM   2596  CD  PRO B 513     -29.883  58.018 -11.001  1.00  0.00           C  
ATOM   2597  HA  PRO B 513     -31.032  56.424  -8.454  1.00  0.00           H  
ATOM   2598  HB3 PRO B 513     -29.273  57.957  -8.322  1.00  0.00           H  
ATOM   2599  HB2 PRO B 513     -30.729  59.061  -7.965  1.00  0.00           H  
ATOM   2600  HG3 PRO B 513     -28.997  59.663  -9.946  1.00  0.00           H  
ATOM   2601  HG2 PRO B 513     -30.829  59.777 -10.220  1.00  0.00           H  
ATOM   2602  HD2 PRO B 513     -30.301  58.346 -11.953  1.00  0.00           H  
ATOM   2603  HD3 PRO B 513     -28.850  57.684 -11.088  1.00  0.00           H  
ATOM   2604  N   ASN B 514     -33.149  58.220 -10.136  1.00  0.00           N  
ATOM   2605  CA  ASN B 514     -34.540  58.707 -10.305  1.00  0.00           C  
ATOM   2606  C   ASN B 514     -35.581  57.593 -10.731  1.00  0.00           C  
ATOM   2607  O   ASN B 514     -35.155  56.485 -11.054  1.00  0.00           O  
ATOM   2608  CB  ASN B 514     -34.668  59.742 -11.464  1.00  0.00           C  
ATOM   2609  CG  ASN B 514     -34.118  61.108 -10.952  1.00  0.00           C  
ATOM   2610  ND2 ASN B 514     -34.211  62.223 -11.698  1.00  0.00           N  
ATOM   2611  OD1 ASN B 514     -33.602  61.255  -9.894  1.00  0.00           O  
ATOM   2612  H   ASN B 514     -32.586  58.286 -10.972  1.00  0.00           H  
ATOM   2613  HA  ASN B 514     -34.871  59.168  -9.375  1.00  0.00           H  
ATOM   2614  HB3 ASN B 514     -35.718  59.852 -11.737  1.00  0.00           H  
ATOM   2615  HB2 ASN B 514     -34.076  59.409 -12.316  1.00  0.00           H  
ATOM   2616 HD22 ASN B 514     -33.848  63.098 -11.347  1.00  0.00           H  
ATOM   2617 HD21 ASN B 514     -34.645  62.186 -12.610  1.00  0.00           H  
ATOM   2618  N   LEU B 515     -36.902  57.859 -10.774  1.00  0.00           N  
ATOM   2619  CA  LEU B 515     -37.912  56.967 -11.391  1.00  0.00           C  
ATOM   2620  C   LEU B 515     -39.154  57.771 -11.837  1.00  0.00           C  
ATOM   2621  O   LEU B 515     -39.769  58.389 -10.976  1.00  0.00           O  
ATOM   2622  CB  LEU B 515     -38.280  55.804 -10.420  1.00  0.00           C  
ATOM   2623  CG  LEU B 515     -39.510  54.927 -10.794  1.00  0.00           C  
ATOM   2624  CD1 LEU B 515     -39.321  54.174 -12.124  1.00  0.00           C  
ATOM   2625  CD2 LEU B 515     -39.887  53.962  -9.653  1.00  0.00           C  
ATOM   2626  H   LEU B 515     -37.258  58.713 -10.370  1.00  0.00           H  
ATOM   2627  HA  LEU B 515     -37.465  56.527 -12.283  1.00  0.00           H  
ATOM   2628  HB3 LEU B 515     -38.417  56.205  -9.416  1.00  0.00           H  
ATOM   2629  HB2 LEU B 515     -37.409  55.162 -10.285  1.00  0.00           H  
ATOM   2630  HG  LEU B 515     -40.353  55.603 -10.930  1.00  0.00           H  
ATOM   2631 HD11 LEU B 515     -40.209  53.578 -12.335  1.00  0.00           H  
ATOM   2632 HD12 LEU B 515     -39.165  54.892 -12.930  1.00  0.00           H  
ATOM   2633 HD13 LEU B 515     -38.453  53.519 -12.050  1.00  0.00           H  
ATOM   2634 HD21 LEU B 515     -40.750  53.366  -9.950  1.00  0.00           H  
ATOM   2635 HD22 LEU B 515     -39.046  53.302  -9.441  1.00  0.00           H  
ATOM   2636 HD23 LEU B 515     -40.132  54.534  -8.758  1.00  0.00           H  
ATOM   2637  N   HIS B 516     -39.445  57.733 -13.140  1.00  0.00           N  
ATOM   2638  CA  HIS B 516     -40.641  58.294 -13.751  1.00  0.00           C  
ATOM   2639  C   HIS B 516     -41.475  57.098 -14.221  1.00  0.00           C  
ATOM   2640  O   HIS B 516     -41.118  56.477 -15.227  1.00  0.00           O  
ATOM   2641  CB  HIS B 516     -40.242  59.231 -14.910  1.00  0.00           C  
ATOM   2642  CG  HIS B 516     -41.390  59.836 -15.686  1.00  0.00           C  
ATOM   2643  CD2 HIS B 516     -42.673  60.134 -15.271  1.00  0.00           C  
ATOM   2644  ND1 HIS B 516     -41.260  60.211 -17.026  1.00  0.00           N  
ATOM   2645  CE1 HIS B 516     -42.443  60.698 -17.372  1.00  0.00           C  
ATOM   2646  NE2 HIS B 516     -43.320  60.676 -16.369  1.00  0.00           N  
ATOM   2647  H   HIS B 516     -38.810  57.288 -13.787  1.00  0.00           H  
ATOM   2648  HA  HIS B 516     -41.200  58.856 -13.004  1.00  0.00           H  
ATOM   2649  HB3 HIS B 516     -39.587  58.696 -15.597  1.00  0.00           H  
ATOM   2650  HB2 HIS B 516     -39.607  60.029 -14.525  1.00  0.00           H  
ATOM   2651  HD2 HIS B 516     -42.973  59.927 -14.254  1.00  0.00           H  
ATOM   2652  HE1 HIS B 516     -42.607  61.057 -18.378  1.00  0.00           H  
ATOM   2653  HE2 HIS B 516     -44.285  60.965 -16.295  1.00  0.00           H  
ATOM   2654  N   TYR B 517     -42.505  56.750 -13.443  1.00  0.00           N  
ATOM   2655  CA  TYR B 517     -43.369  55.599 -13.706  1.00  0.00           C  
ATOM   2656  C   TYR B 517     -44.715  56.045 -14.299  1.00  0.00           C  
ATOM   2657  O   TYR B 517     -45.065  57.225 -14.200  1.00  0.00           O  
ATOM   2658  CB  TYR B 517     -43.526  54.747 -12.421  1.00  0.00           C  
ATOM   2659  CG  TYR B 517     -44.721  55.005 -11.517  1.00  0.00           C  
ATOM   2660  CD1 TYR B 517     -45.957  54.367 -11.768  1.00  0.00           C  
ATOM   2661  CD2 TYR B 517     -44.591  55.863 -10.406  1.00  0.00           C  
ATOM   2662  CE1 TYR B 517     -47.061  54.610 -10.929  1.00  0.00           C  
ATOM   2663  CE2 TYR B 517     -45.689  56.086  -9.555  1.00  0.00           C  
ATOM   2664  CZ  TYR B 517     -46.925  55.467  -9.822  1.00  0.00           C  
ATOM   2665  OH  TYR B 517     -47.993  55.692  -9.008  1.00  0.00           O  
ATOM   2666  H   TYR B 517     -42.723  57.294 -12.621  1.00  0.00           H  
ATOM   2667  HA  TYR B 517     -42.872  54.980 -14.453  1.00  0.00           H  
ATOM   2668  HB3 TYR B 517     -42.611  54.818 -11.832  1.00  0.00           H  
ATOM   2669  HB2 TYR B 517     -43.504  53.691 -12.690  1.00  0.00           H  
ATOM   2670  HD1 TYR B 517     -46.057  53.691 -12.604  1.00  0.00           H  
ATOM   2671  HD2 TYR B 517     -43.648  56.352 -10.207  1.00  0.00           H  
ATOM   2672  HE1 TYR B 517     -48.011  54.139 -11.136  1.00  0.00           H  
ATOM   2673  HE2 TYR B 517     -45.584  56.732  -8.695  1.00  0.00           H  
ATOM   2674  HH  TYR B 517     -47.738  56.294  -8.305  1.00  0.00           H  
ATOM   2675  N   TRP B 518     -45.448  55.083 -14.873  1.00  0.00           N  
ATOM   2676  CA  TRP B 518     -46.818  55.230 -15.358  1.00  0.00           C  
ATOM   2677  C   TRP B 518     -47.643  53.987 -14.991  1.00  0.00           C  
ATOM   2678  O   TRP B 518     -47.095  52.890 -14.905  1.00  0.00           O  
ATOM   2679  CB  TRP B 518     -46.842  55.484 -16.884  1.00  0.00           C  
ATOM   2680  CG  TRP B 518     -46.171  54.460 -17.754  1.00  0.00           C  
ATOM   2681  CD1 TRP B 518     -44.885  54.525 -18.158  1.00  0.00           C  
ATOM   2682  CD2 TRP B 518     -46.676  53.178 -18.249  1.00  0.00           C  
ATOM   2683  CE2 TRP B 518     -45.627  52.524 -18.965  1.00  0.00           C  
ATOM   2684  CE3 TRP B 518     -47.905  52.487 -18.151  1.00  0.00           C  
ATOM   2685  NE1 TRP B 518     -44.569  53.397 -18.883  1.00  0.00           N  
ATOM   2686  CZ2 TRP B 518     -45.786  51.253 -19.544  1.00  0.00           C  
ATOM   2687  CZ3 TRP B 518     -48.078  51.211 -18.723  1.00  0.00           C  
ATOM   2688  CH2 TRP B 518     -47.023  50.593 -19.422  1.00  0.00           C  
ATOM   2689  H   TRP B 518     -45.059  54.160 -15.002  1.00  0.00           H  
ATOM   2690  HA  TRP B 518     -47.263  56.093 -14.863  1.00  0.00           H  
ATOM   2691  HB3 TRP B 518     -46.415  56.465 -17.090  1.00  0.00           H  
ATOM   2692  HB2 TRP B 518     -47.874  55.609 -17.210  1.00  0.00           H  
ATOM   2693  HD1 TRP B 518     -44.279  55.381 -17.897  1.00  0.00           H  
ATOM   2694  HE3 TRP B 518     -48.737  52.936 -17.630  1.00  0.00           H  
ATOM   2695  HE1 TRP B 518     -43.645  53.294 -19.278  1.00  0.00           H  
ATOM   2696  HZ2 TRP B 518     -44.964  50.796 -20.075  1.00  0.00           H  
ATOM   2697  HZ3 TRP B 518     -49.024  50.699 -18.626  1.00  0.00           H  
ATOM   2698  HH2 TRP B 518     -47.161  49.617 -19.863  1.00  0.00           H  
ATOM   2699  N   THR B 519     -48.956  54.159 -14.818  1.00  0.00           N  
ATOM   2700  CA  THR B 519     -49.895  53.094 -14.463  1.00  0.00           C  
ATOM   2701  C   THR B 519     -51.343  53.564 -14.761  1.00  0.00           C  
ATOM   2702  O   THR B 519     -51.527  54.752 -15.032  1.00  0.00           O  
ATOM   2703  CB  THR B 519     -49.700  52.680 -12.972  1.00  0.00           C  
ATOM   2704  CG2 THR B 519     -49.864  53.831 -11.968  1.00  0.00           C  
ATOM   2705  OG1 THR B 519     -50.571  51.641 -12.571  1.00  0.00           O  
ATOM   2706  H   THR B 519     -49.364  55.076 -14.932  1.00  0.00           H  
ATOM   2707  HA  THR B 519     -49.682  52.228 -15.090  1.00  0.00           H  
ATOM   2708  HB  THR B 519     -48.681  52.306 -12.871  1.00  0.00           H  
ATOM   2709 HG21 THR B 519     -49.712  53.456 -10.955  1.00  0.00           H  
ATOM   2710 HG22 THR B 519     -49.129  54.607 -12.181  1.00  0.00           H  
ATOM   2711 HG23 THR B 519     -50.868  54.247 -12.053  1.00  0.00           H  
ATOM   2712  HG1 THR B 519     -50.410  51.426 -11.649  1.00  0.00           H  
ATOM   2713  N   THR B 520     -52.318  52.641 -14.788  1.00  0.00           N  
ATOM   2714  CA  THR B 520     -53.717  52.861 -15.119  1.00  0.00           C  
ATOM   2715  C   THR B 520     -54.401  53.869 -14.170  1.00  0.00           C  
ATOM   2716  O   THR B 520     -54.172  53.820 -12.960  1.00  0.00           O  
ATOM   2717  CB  THR B 520     -54.505  51.525 -15.033  1.00  0.00           C  
ATOM   2718  CG2 THR B 520     -55.819  51.529 -15.832  1.00  0.00           C  
ATOM   2719  OG1 THR B 520     -53.717  50.443 -15.517  1.00  0.00           O  
ATOM   2720  H   THR B 520     -52.109  51.679 -14.563  1.00  0.00           H  
ATOM   2721  HA  THR B 520     -53.781  53.240 -16.139  1.00  0.00           H  
ATOM   2722  HB  THR B 520     -54.742  51.334 -13.986  1.00  0.00           H  
ATOM   2723 HG21 THR B 520     -56.314  50.564 -15.725  1.00  0.00           H  
ATOM   2724 HG22 THR B 520     -56.472  52.315 -15.455  1.00  0.00           H  
ATOM   2725 HG23 THR B 520     -55.604  51.711 -16.886  1.00  0.00           H  
ATOM   2726  HG1 THR B 520     -54.219  49.628 -15.456  1.00  0.00           H  
ATOM   2727  N   GLN B 521     -55.226  54.761 -14.729  1.00  0.00           N  
ATOM   2728  CA  GLN B 521     -56.111  55.640 -13.970  1.00  0.00           C  
ATOM   2729  C   GLN B 521     -57.116  54.828 -13.132  1.00  0.00           C  
ATOM   2730  O   GLN B 521     -57.736  53.902 -13.660  1.00  0.00           O  
ATOM   2731  CB  GLN B 521     -56.860  56.573 -14.946  1.00  0.00           C  
ATOM   2732  CG  GLN B 521     -55.973  57.642 -15.621  1.00  0.00           C  
ATOM   2733  CD  GLN B 521     -55.581  58.808 -14.717  1.00  0.00           C  
ATOM   2734  NE2 GLN B 521     -54.770  59.724 -15.232  1.00  0.00           N  
ATOM   2735  OE1 GLN B 521     -55.989  58.893 -13.563  1.00  0.00           O  
ATOM   2736  H   GLN B 521     -55.261  54.856 -15.734  1.00  0.00           H  
ATOM   2737  HA  GLN B 521     -55.506  56.249 -13.297  1.00  0.00           H  
ATOM   2738  HB3 GLN B 521     -57.679  57.062 -14.420  1.00  0.00           H  
ATOM   2739  HB2 GLN B 521     -57.350  55.974 -15.714  1.00  0.00           H  
ATOM   2740  HG3 GLN B 521     -56.481  58.026 -16.506  1.00  0.00           H  
ATOM   2741  HG2 GLN B 521     -55.072  57.170 -16.012  1.00  0.00           H  
ATOM   2742 HE22 GLN B 521     -54.482  60.514 -14.674  1.00  0.00           H  
ATOM   2743 HE21 GLN B 521     -54.442  59.630 -16.183  1.00  0.00           H  
ATOM   2744  N   ASP B 522     -57.276  55.226 -11.869  1.00  0.00           N  
ATOM   2745  CA  ASP B 522     -58.320  54.762 -10.959  1.00  0.00           C  
ATOM   2746  C   ASP B 522     -59.226  55.960 -10.669  1.00  0.00           C  
ATOM   2747  O   ASP B 522     -58.782  57.107 -10.756  1.00  0.00           O  
ATOM   2748  CB  ASP B 522     -57.765  54.213  -9.617  1.00  0.00           C  
ATOM   2749  CG  ASP B 522     -57.085  52.836  -9.644  1.00  0.00           C  
ATOM   2750  OD1 ASP B 522     -57.041  52.182 -10.708  1.00  0.00           O  
ATOM   2751  OD2 ASP B 522     -56.611  52.436  -8.558  1.00  0.00           O1-
ATOM   2752  H   ASP B 522     -56.643  55.905 -11.470  1.00  0.00           H  
ATOM   2753  HA  ASP B 522     -58.904  53.984 -11.451  1.00  0.00           H  
ATOM   2754  HB3 ASP B 522     -58.564  54.203  -8.876  1.00  0.00           H  
ATOM   2755  HB2 ASP B 522     -57.078  54.943  -9.188  1.00  0.00           H  
ATOM   2756  N   GLU B 523     -60.474  55.681 -10.299  1.00  0.00           N  
ATOM   2757  CA  GLU B 523     -61.483  56.707  -9.893  1.00  0.00           C  
ATOM   2758  C   GLU B 523     -61.229  57.279  -8.504  1.00  0.00           C  
ATOM   2759  O   GLU B 523     -60.977  56.616  -7.520  1.00  0.00           O  
ATOM   2760  CB  GLU B 523     -62.893  56.082  -9.779  1.00  0.00           C  
ATOM   2761  CG  GLU B 523     -63.456  55.381 -11.011  1.00  0.00           C  
ATOM   2762  CD  GLU B 523     -63.340  56.294 -12.281  1.00  0.00           C  
ATOM   2763  OE1 GLU B 523     -62.706  55.708 -13.192  1.00  0.00           O  
ATOM   2764  OE2 GLU B 523     -63.806  57.429 -12.324  1.00  0.00           O1-
ATOM   2765  H   GLU B 523     -60.793  54.723 -10.281  1.00  0.00           H  
ATOM   2766  HA  GLU B 523     -61.499  57.514 -10.625  1.00  0.00           H  
ATOM   2767  HB3 GLU B 523     -63.597  56.845  -9.449  1.00  0.00           H  
ATOM   2768  HB2 GLU B 523     -62.911  55.392  -8.935  1.00  0.00           H  
ATOM   2769  HG3 GLU B 523     -64.503  55.130 -10.840  1.00  0.00           H  
ATOM   2770  HG2 GLU B 523     -62.912  54.453 -11.182  1.00  0.00           H  
ATOM   2771  N   GLY B 524     -61.446  58.629  -8.368  1.00  0.00           N  
ATOM   2772  CA  GLY B 524     -61.174  59.459  -7.214  1.00  0.00           C  
ATOM   2773  C   GLY B 524     -62.541  59.623  -6.429  1.00  0.00           C  
ATOM   2774  O   GLY B 524     -63.390  58.759  -6.486  1.00  0.00           O  
ATOM   2775  H   GLY B 524     -61.841  59.157  -9.133  1.00  0.00           H  
ATOM   2776  HA3 GLY B 524     -60.826  60.437  -7.545  1.00  0.00           H  
ATOM   2777  HA2 GLY B 524     -60.445  58.962  -6.573  1.00  0.00           H  
ATOM   2778  N   ALA B 525     -62.818  60.826  -5.915  1.00  0.00           N  
ATOM   2779  CA  ALA B 525     -63.934  61.071  -5.005  1.00  0.00           C  
ATOM   2780  C   ALA B 525     -65.241  60.497  -5.553  1.00  0.00           C  
ATOM   2781  O   ALA B 525     -65.790  59.603  -4.872  1.00  0.00           O  
ATOM   2782  CB  ALA B 525     -63.939  62.564  -4.638  1.00  0.00           C  
ATOM   2783  H   ALA B 525     -62.243  61.621  -6.153  1.00  0.00           H  
ATOM   2784  HA  ALA B 525     -63.714  60.525  -4.087  1.00  0.00           H  
ATOM   2785  HB1 ALA B 525     -64.766  62.769  -3.958  1.00  0.00           H  
ATOM   2786  HB2 ALA B 525     -62.998  62.824  -4.153  1.00  0.00           H  
ATOM   2787  HB3 ALA B 525     -64.057  63.160  -5.543  1.00  0.00           H  
ATOM   2788  N   ALA B 526     -65.715  60.794  -6.748  1.00  0.00           N  
ATOM   2789  CA  ALA B 526     -66.944  60.201  -7.380  1.00  0.00           C  
ATOM   2790  C   ALA B 526     -66.544  59.464  -8.676  1.00  0.00           C  
ATOM   2791  O   ALA B 526     -65.501  59.693  -9.288  1.00  0.00           O  
ATOM   2792  CB  ALA B 526     -68.008  61.253  -7.712  1.00  0.00           C  
ATOM   2793  H   ALA B 526     -65.242  61.476  -7.324  1.00  0.00           H  
ATOM   2794  HA  ALA B 526     -67.375  59.478  -6.689  1.00  0.00           H  
ATOM   2795  HB1 ALA B 526     -68.871  60.767  -8.167  1.00  0.00           H  
ATOM   2796  HB2 ALA B 526     -68.316  61.760  -6.798  1.00  0.00           H  
ATOM   2797  HB3 ALA B 526     -67.593  61.982  -8.409  1.00  0.00           H  
ATOM   2798  N   ILE B 527     -67.421  58.575  -9.165  1.00  0.00           N  
ATOM   2799  CA  ILE B 527     -67.131  57.832 -10.433  1.00  0.00           C  
ATOM   2800  C   ILE B 527     -67.272  58.716 -11.665  1.00  0.00           C  
ATOM   2801  O   ILE B 527     -68.339  59.356 -11.784  1.00  0.00           O  
ATOM   2802  CB  ILE B 527     -68.022  56.572 -10.521  1.00  0.00           C  
ATOM   2803  CG1 ILE B 527     -67.617  55.546  -9.382  1.00  0.00           C  
ATOM   2804  CG2 ILE B 527     -68.131  55.762 -11.806  1.00  0.00           C  
ATOM   2805  CD1 ILE B 527     -68.662  54.453  -8.982  1.00  0.00           C  
ATOM   2806  H   ILE B 527     -68.288  58.400  -8.677  1.00  0.00           H  
ATOM   2807  HA  ILE B 527     -66.095  57.498 -10.386  1.00  0.00           H  
ATOM   2808  HB  ILE B 527     -69.034  56.900 -10.285  1.00  0.00           H  
ATOM   2809 HG13 ILE B 527     -67.320  56.100  -8.491  1.00  0.00           H  
ATOM   2810 HG12 ILE B 527     -66.680  55.062  -9.655  1.00  0.00           H  
ATOM   2811 HG21 ILE B 527     -68.807  54.921 -11.650  1.00  0.00           H  
ATOM   2812 HG22 ILE B 527     -68.519  56.395 -12.604  1.00  0.00           H  
ATOM   2813 HG23 ILE B 527     -67.146  55.389 -12.085  1.00  0.00           H  
ATOM   2814 HD11 ILE B 527     -68.248  53.826  -8.193  1.00  0.00           H  
ATOM   2815 HD12 ILE B 527     -69.572  54.933  -8.623  1.00  0.00           H  
ATOM   2816 HD13 ILE B 527     -68.896  53.838  -9.851  1.00  0.00           H  
ATOM   2817  N   GLY B 528     -66.224  58.837 -12.499  1.00  0.00           N  
ATOM   2818  CA  GLY B 528     -66.243  59.555 -13.806  1.00  0.00           C  
ATOM   2819  C   GLY B 528     -67.111  58.865 -14.932  1.00  0.00           C  
ATOM   2820  O   GLY B 528     -67.196  57.642 -14.929  1.00  0.00           O  
ATOM   2821  H   GLY B 528     -65.336  58.422 -12.257  1.00  0.00           H  
ATOM   2822  HA3 GLY B 528     -65.221  59.679 -14.164  1.00  0.00           H  
ATOM   2823  HA2 GLY B 528     -66.595  60.574 -13.653  1.00  0.00           H  
ATOM   2824  N   LEU B 529     -67.657  59.605 -15.906  1.00  0.00           N  
ATOM   2825  CA  LEU B 529     -68.520  58.966 -16.921  1.00  0.00           C  
ATOM   2826  C   LEU B 529     -67.854  57.878 -17.828  1.00  0.00           C  
ATOM   2827  O   LEU B 529     -68.425  57.052 -18.536  1.00  0.00           O  
ATOM   2828  CB  LEU B 529     -68.939  60.109 -17.832  1.00  0.00           C  
ATOM   2829  CG  LEU B 529     -69.933  59.798 -18.963  1.00  0.00           C  
ATOM   2830  CD1 LEU B 529     -71.308  59.461 -18.296  1.00  0.00           C  
ATOM   2831  CD2 LEU B 529     -70.161  60.932 -19.904  1.00  0.00           C  
ATOM   2832  H   LEU B 529     -67.479  60.598 -15.945  1.00  0.00           H  
ATOM   2833  HA  LEU B 529     -69.402  58.546 -16.436  1.00  0.00           H  
ATOM   2834  HB3 LEU B 529     -68.048  60.573 -18.256  1.00  0.00           H  
ATOM   2835  HB2 LEU B 529     -69.332  60.924 -17.224  1.00  0.00           H  
ATOM   2836  HG  LEU B 529     -69.583  58.931 -19.523  1.00  0.00           H  
ATOM   2837 HD11 LEU B 529     -72.042  59.234 -19.069  1.00  0.00           H  
ATOM   2838 HD12 LEU B 529     -71.193  58.598 -17.640  1.00  0.00           H  
ATOM   2839 HD13 LEU B 529     -71.648  60.316 -17.712  1.00  0.00           H  
ATOM   2840 HD21 LEU B 529     -70.874  60.630 -20.672  1.00  0.00           H  
ATOM   2841 HD22 LEU B 529     -70.558  61.785 -19.355  1.00  0.00           H  
ATOM   2842 HD23 LEU B 529     -69.218  61.210 -20.375  1.00  0.00           H  
ATOM   2843  N   ALA B 530     -66.483  57.913 -17.725  1.00  0.00           N  
ATOM   2844  CA  ALA B 530     -65.466  56.952 -18.099  1.00  0.00           C  
ATOM   2845  C   ALA B 530     -65.659  55.525 -17.470  1.00  0.00           C  
ATOM   2846  O   ALA B 530     -64.855  54.635 -17.769  1.00  0.00           O  
ATOM   2847  CB  ALA B 530     -64.173  57.632 -17.594  1.00  0.00           C  
ATOM   2848  H   ALA B 530     -66.027  58.721 -17.326  1.00  0.00           H  
ATOM   2849  HA  ALA B 530     -65.430  56.867 -19.186  1.00  0.00           H  
ATOM   2850  HB1 ALA B 530     -63.316  56.997 -17.820  1.00  0.00           H  
ATOM   2851  HB2 ALA B 530     -64.051  58.595 -18.090  1.00  0.00           H  
ATOM   2852  HB3 ALA B 530     -64.238  57.784 -16.517  1.00  0.00           H  
ATOM   2853  N   TRP B 531     -66.671  55.311 -16.691  1.00  0.00           N  
ATOM   2854  CA  TRP B 531     -66.903  53.873 -16.341  1.00  0.00           C  
ATOM   2855  C   TRP B 531     -67.569  53.114 -17.523  1.00  0.00           C  
ATOM   2856  O   TRP B 531     -67.375  51.899 -17.707  1.00  0.00           O  
ATOM   2857  CB  TRP B 531     -67.916  53.898 -15.167  1.00  0.00           C  
ATOM   2858  CG  TRP B 531     -69.305  54.283 -15.258  1.00  0.00           C  
ATOM   2859  CD1 TRP B 531     -69.811  55.493 -14.920  1.00  0.00           C  
ATOM   2860  CD2 TRP B 531     -70.479  53.507 -15.649  1.00  0.00           C  
ATOM   2861  CE2 TRP B 531     -71.623  54.327 -15.674  1.00  0.00           C  
ATOM   2862  CE3 TRP B 531     -70.650  52.169 -16.058  1.00  0.00           C  
ATOM   2863  NE1 TRP B 531     -71.158  55.570 -15.227  1.00  0.00           N  
ATOM   2864  CZ2 TRP B 531     -72.893  53.852 -15.885  1.00  0.00           C  
ATOM   2865  CZ3 TRP B 531     -71.919  51.702 -16.391  1.00  0.00           C  
ATOM   2866  CH2 TRP B 531     -73.025  52.560 -16.376  1.00  0.00           C  
ATOM   2867  H   TRP B 531     -67.233  56.086 -16.369  1.00  0.00           H  
ATOM   2868  HA  TRP B 531     -65.973  53.390 -16.042  1.00  0.00           H  
ATOM   2869  HB3 TRP B 531     -67.464  54.442 -14.337  1.00  0.00           H  
ATOM   2870  HB2 TRP B 531     -67.862  52.941 -14.648  1.00  0.00           H  
ATOM   2871  HD1 TRP B 531     -69.171  56.240 -14.473  1.00  0.00           H  
ATOM   2872  HE3 TRP B 531     -69.797  51.508 -16.112  1.00  0.00           H  
ATOM   2873  HE1 TRP B 531     -71.652  56.443 -15.113  1.00  0.00           H  
ATOM   2874  HZ2 TRP B 531     -73.746  54.478 -15.669  1.00  0.00           H  
ATOM   2875  HZ3 TRP B 531     -72.059  50.667 -16.665  1.00  0.00           H  
ATOM   2876  HH2 TRP B 531     -73.980  52.218 -16.747  1.00  0.00           H  
ATOM   2877  N   ILE B 532     -68.372  53.807 -18.362  1.00  0.00           N  
ATOM   2878  CA  ILE B 532     -69.059  53.326 -19.587  1.00  0.00           C  
ATOM   2879  C   ILE B 532     -67.968  52.921 -20.646  1.00  0.00           C  
ATOM   2880  O   ILE B 532     -67.157  53.759 -20.932  1.00  0.00           O  
ATOM   2881  CB  ILE B 532     -70.166  54.305 -20.105  1.00  0.00           C  
ATOM   2882  CG1 ILE B 532     -71.425  54.445 -19.122  1.00  0.00           C  
ATOM   2883  CG2 ILE B 532     -70.662  53.973 -21.480  1.00  0.00           C  
ATOM   2884  CD1 ILE B 532     -72.277  55.712 -19.317  1.00  0.00           C  
ATOM   2885  H   ILE B 532     -68.566  54.781 -18.183  1.00  0.00           H  
ATOM   2886  HA  ILE B 532     -69.571  52.405 -19.309  1.00  0.00           H  
ATOM   2887  HB  ILE B 532     -69.707  55.291 -20.167  1.00  0.00           H  
ATOM   2888 HG13 ILE B 532     -71.082  54.396 -18.088  1.00  0.00           H  
ATOM   2889 HG12 ILE B 532     -72.061  53.565 -19.223  1.00  0.00           H  
ATOM   2890 HG21 ILE B 532     -71.427  54.691 -21.774  1.00  0.00           H  
ATOM   2891 HG22 ILE B 532     -69.832  54.017 -22.186  1.00  0.00           H  
ATOM   2892 HG23 ILE B 532     -71.087  52.969 -21.481  1.00  0.00           H  
ATOM   2893 HD11 ILE B 532     -73.101  55.709 -18.604  1.00  0.00           H  
ATOM   2894 HD12 ILE B 532     -71.658  56.594 -19.152  1.00  0.00           H  
ATOM   2895 HD13 ILE B 532     -72.674  55.731 -20.332  1.00  0.00           H  
ATOM   2896  N   PRO B 533     -68.054  51.785 -21.341  1.00  0.00           N  
ATOM   2897  CA  PRO B 533     -66.863  51.434 -22.170  1.00  0.00           C  
ATOM   2898  C   PRO B 533     -66.850  52.271 -23.477  1.00  0.00           C  
ATOM   2899  O   PRO B 533     -65.735  52.554 -24.001  1.00  0.00           O  
ATOM   2900  CB  PRO B 533     -66.941  49.924 -22.392  1.00  0.00           C  
ATOM   2901  CG  PRO B 533     -68.463  49.715 -22.344  1.00  0.00           C  
ATOM   2902  CD  PRO B 533     -69.044  50.773 -21.384  1.00  0.00           C  
ATOM   2903  HA  PRO B 533     -65.960  51.658 -21.601  1.00  0.00           H  
ATOM   2904  HB3 PRO B 533     -66.484  49.416 -21.544  1.00  0.00           H  
ATOM   2905  HB2 PRO B 533     -66.582  49.693 -23.395  1.00  0.00           H  
ATOM   2906  HG3 PRO B 533     -68.681  48.719 -21.960  1.00  0.00           H  
ATOM   2907  HG2 PRO B 533     -68.882  49.860 -23.340  1.00  0.00           H  
ATOM   2908  HD2 PRO B 533     -69.960  51.181 -21.810  1.00  0.00           H  
ATOM   2909  HD3 PRO B 533     -69.157  50.336 -20.391  1.00  0.00           H  
ATOM   2910  N   TYR B 534     -67.979  52.832 -23.925  1.00  0.00           N  
ATOM   2911  CA  TYR B 534     -67.999  53.926 -24.922  1.00  0.00           C  
ATOM   2912  C   TYR B 534     -67.337  55.278 -24.468  1.00  0.00           C  
ATOM   2913  O   TYR B 534     -66.738  55.939 -25.276  1.00  0.00           O  
ATOM   2914  CB  TYR B 534     -69.396  54.321 -25.449  1.00  0.00           C  
ATOM   2915  CG  TYR B 534     -69.445  55.253 -26.659  1.00  0.00           C  
ATOM   2916  CD1 TYR B 534     -69.845  56.599 -26.448  1.00  0.00           C  
ATOM   2917  CD2 TYR B 534     -69.306  54.778 -27.983  1.00  0.00           C  
ATOM   2918  CE1 TYR B 534     -70.136  57.450 -27.555  1.00  0.00           C  
ATOM   2919  CE2 TYR B 534     -69.534  55.569 -29.066  1.00  0.00           C  
ATOM   2920  CZ  TYR B 534     -69.976  56.915 -28.854  1.00  0.00           C  
ATOM   2921  OH  TYR B 534     -70.042  57.742 -29.936  1.00  0.00           O  
ATOM   2922  H   TYR B 534     -68.874  52.511 -23.582  1.00  0.00           H  
ATOM   2923  HA  TYR B 534     -67.430  53.575 -25.783  1.00  0.00           H  
ATOM   2924  HB3 TYR B 534     -69.974  54.759 -24.635  1.00  0.00           H  
ATOM   2925  HB2 TYR B 534     -69.965  53.418 -25.669  1.00  0.00           H  
ATOM   2926  HD1 TYR B 534     -69.932  56.986 -25.444  1.00  0.00           H  
ATOM   2927  HD2 TYR B 534     -69.009  53.755 -28.162  1.00  0.00           H  
ATOM   2928  HE1 TYR B 534     -70.465  58.464 -27.383  1.00  0.00           H  
ATOM   2929  HE2 TYR B 534     -69.382  55.179 -30.062  1.00  0.00           H  
ATOM   2930  HH  TYR B 534     -69.915  57.231 -30.739  1.00  0.00           H  
ATOM   2931  N   PHE B 535     -67.319  55.618 -23.158  1.00  0.00           N  
ATOM   2932  CA  PHE B 535     -66.693  56.847 -22.603  1.00  0.00           C  
ATOM   2933  C   PHE B 535     -65.292  56.637 -21.993  1.00  0.00           C  
ATOM   2934  O   PHE B 535     -64.653  57.667 -21.794  1.00  0.00           O  
ATOM   2935  CB  PHE B 535     -67.713  57.490 -21.745  1.00  0.00           C  
ATOM   2936  CG  PHE B 535     -68.832  58.163 -22.516  1.00  0.00           C  
ATOM   2937  CD1 PHE B 535     -70.184  57.739 -22.453  1.00  0.00           C  
ATOM   2938  CD2 PHE B 535     -68.520  59.360 -23.083  1.00  0.00           C  
ATOM   2939  CE1 PHE B 535     -71.180  58.596 -22.944  1.00  0.00           C  
ATOM   2940  CE2 PHE B 535     -69.597  60.189 -23.623  1.00  0.00           C  
ATOM   2941  CZ  PHE B 535     -70.955  59.827 -23.584  1.00  0.00           C  
ATOM   2942  H   PHE B 535     -67.754  55.016 -22.473  1.00  0.00           H  
ATOM   2943  HA  PHE B 535     -66.551  57.517 -23.451  1.00  0.00           H  
ATOM   2944  HB3 PHE B 535     -67.231  58.221 -21.096  1.00  0.00           H  
ATOM   2945  HB2 PHE B 535     -68.136  56.749 -21.067  1.00  0.00           H  
ATOM   2946  HD1 PHE B 535     -70.428  56.774 -22.034  1.00  0.00           H  
ATOM   2947  HD2 PHE B 535     -67.490  59.684 -23.128  1.00  0.00           H  
ATOM   2948  HE1 PHE B 535     -72.222  58.328 -22.842  1.00  0.00           H  
ATOM   2949  HE2 PHE B 535     -69.368  61.138 -24.085  1.00  0.00           H  
ATOM   2950  HZ  PHE B 535     -71.787  60.388 -23.983  1.00  0.00           H  
ATOM   2951  N   GLY B 536     -64.795  55.451 -21.743  1.00  0.00           N  
ATOM   2952  CA  GLY B 536     -63.413  55.217 -21.317  1.00  0.00           C  
ATOM   2953  C   GLY B 536     -62.323  55.987 -22.076  1.00  0.00           C  
ATOM   2954  O   GLY B 536     -62.413  55.915 -23.326  1.00  0.00           O  
ATOM   2955  H   GLY B 536     -65.375  54.630 -21.841  1.00  0.00           H  
ATOM   2956  HA3 GLY B 536     -63.199  54.150 -21.366  1.00  0.00           H  
ATOM   2957  HA2 GLY B 536     -63.324  55.428 -20.251  1.00  0.00           H  
ATOM   2958  N   PRO B 537     -61.315  56.671 -21.413  1.00  0.00           N  
ATOM   2959  CA  PRO B 537     -60.142  57.181 -22.155  1.00  0.00           C  
ATOM   2960  C   PRO B 537     -59.350  56.089 -22.935  1.00  0.00           C  
ATOM   2961  O   PRO B 537     -59.110  54.946 -22.572  1.00  0.00           O  
ATOM   2962  CB  PRO B 537     -59.339  57.840 -21.043  1.00  0.00           C  
ATOM   2963  CG  PRO B 537     -60.297  58.211 -19.954  1.00  0.00           C  
ATOM   2964  CD  PRO B 537     -61.257  57.003 -20.025  1.00  0.00           C  
ATOM   2965  HA  PRO B 537     -60.472  57.947 -22.856  1.00  0.00           H  
ATOM   2966  HB3 PRO B 537     -58.859  58.740 -21.427  1.00  0.00           H  
ATOM   2967  HB2 PRO B 537     -58.606  57.132 -20.656  1.00  0.00           H  
ATOM   2968  HG3 PRO B 537     -60.836  59.111 -20.247  1.00  0.00           H  
ATOM   2969  HG2 PRO B 537     -59.773  58.192 -18.998  1.00  0.00           H  
ATOM   2970  HD2 PRO B 537     -60.829  56.168 -19.472  1.00  0.00           H  
ATOM   2971  HD3 PRO B 537     -62.247  57.307 -19.686  1.00  0.00           H  
ATOM   2972  N   ALA B 538     -58.866  56.604 -24.061  1.00  0.00           N  
ATOM   2973  CA  ALA B 538     -58.046  55.887 -24.987  1.00  0.00           C  
ATOM   2974  C   ALA B 538     -56.551  55.750 -24.646  1.00  0.00           C  
ATOM   2975  O   ALA B 538     -56.191  56.227 -23.517  1.00  0.00           O  
ATOM   2976  CB  ALA B 538     -58.335  56.502 -26.270  1.00  0.00           C  
ATOM   2977  H   ALA B 538     -59.072  57.561 -24.309  1.00  0.00           H  
ATOM   2978  HA  ALA B 538     -58.447  54.875 -25.034  1.00  0.00           H  
ATOM   2979  HB1 ALA B 538     -57.748  56.014 -27.048  1.00  0.00           H  
ATOM   2980  HB2 ALA B 538     -59.396  56.393 -26.495  1.00  0.00           H  
ATOM   2981  HB3 ALA B 538     -58.078  57.560 -26.232  1.00  0.00           H  
ATOM   2982  N   ALA B 539     -55.761  55.077 -25.478  1.00  0.00           N  
ATOM   2983  CA  ALA B 539     -54.314  54.790 -25.317  1.00  0.00           C  
ATOM   2984  C   ALA B 539     -53.331  55.951 -24.887  1.00  0.00           C  
ATOM   2985  O   ALA B 539     -52.130  55.714 -24.611  1.00  0.00           O  
ATOM   2986  CB  ALA B 539     -53.822  54.245 -26.646  1.00  0.00           C  
ATOM   2987  H   ALA B 539     -56.138  54.695 -26.334  1.00  0.00           H  
ATOM   2988  HA  ALA B 539     -54.219  53.992 -24.580  1.00  0.00           H  
ATOM   2989  HB1 ALA B 539     -52.758  54.019 -26.574  1.00  0.00           H  
ATOM   2990  HB2 ALA B 539     -54.371  53.337 -26.893  1.00  0.00           H  
ATOM   2991  HB3 ALA B 539     -53.982  54.989 -27.427  1.00  0.00           H  
ATOM   2992  N   GLU B 540     -53.833  57.155 -24.704  1.00  0.00           N  
ATOM   2993  CA  GLU B 540     -53.039  58.253 -24.202  1.00  0.00           C  
ATOM   2994  C   GLU B 540     -53.434  58.624 -22.808  1.00  0.00           C  
ATOM   2995  O   GLU B 540     -52.510  58.874 -21.992  1.00  0.00           O  
ATOM   2996  CB  GLU B 540     -53.034  59.450 -25.142  1.00  0.00           C  
ATOM   2997  CG  GLU B 540     -52.990  59.221 -26.656  1.00  0.00           C  
ATOM   2998  CD  GLU B 540     -54.329  58.740 -27.206  1.00  0.00           C  
ATOM   2999  OE1 GLU B 540     -54.284  57.689 -27.901  1.00  0.00           O  
ATOM   3000  OE2 GLU B 540     -55.329  59.460 -27.151  1.00  0.00           O1-
ATOM   3001  H   GLU B 540     -54.804  57.335 -24.917  1.00  0.00           H  
ATOM   3002  HA  GLU B 540     -52.011  57.895 -24.149  1.00  0.00           H  
ATOM   3003  HB3 GLU B 540     -52.220  60.118 -24.861  1.00  0.00           H  
ATOM   3004  HB2 GLU B 540     -53.883  60.090 -24.905  1.00  0.00           H  
ATOM   3005  HG3 GLU B 540     -52.219  58.487 -26.889  1.00  0.00           H  
ATOM   3006  HG2 GLU B 540     -52.705  60.147 -27.155  1.00  0.00           H  
ATOM   3007  N   GLY B 541     -54.757  58.690 -22.586  1.00  0.00           N  
ATOM   3008  CA  GLY B 541     -55.407  59.400 -21.391  1.00  0.00           C  
ATOM   3009  C   GLY B 541     -55.647  58.377 -20.245  1.00  0.00           C  
ATOM   3010  O   GLY B 541     -55.726  58.821 -19.073  1.00  0.00           O  
ATOM   3011  H   GLY B 541     -55.400  58.253 -23.231  1.00  0.00           H  
ATOM   3012  HA3 GLY B 541     -56.359  59.830 -21.699  1.00  0.00           H  
ATOM   3013  HA2 GLY B 541     -54.747  60.193 -21.036  1.00  0.00           H  
ATOM   3014  N   ILE B 542     -55.756  57.116 -20.502  1.00  0.00           N  
ATOM   3015  CA  ILE B 542     -55.996  56.032 -19.468  1.00  0.00           C  
ATOM   3016  C   ILE B 542     -54.887  55.818 -18.421  1.00  0.00           C  
ATOM   3017  O   ILE B 542     -55.105  55.046 -17.497  1.00  0.00           O  
ATOM   3018  CB  ILE B 542     -56.448  54.803 -20.202  1.00  0.00           C  
ATOM   3019  CG1 ILE B 542     -57.214  53.721 -19.270  1.00  0.00           C  
ATOM   3020  CG2 ILE B 542     -55.204  54.167 -20.832  1.00  0.00           C  
ATOM   3021  CD1 ILE B 542     -58.520  54.255 -18.590  1.00  0.00           C  
ATOM   3022  H   ILE B 542     -55.682  56.786 -21.454  1.00  0.00           H  
ATOM   3023  HA  ILE B 542     -56.866  56.363 -18.901  1.00  0.00           H  
ATOM   3024  HB  ILE B 542     -57.122  55.107 -21.003  1.00  0.00           H  
ATOM   3025 HG13 ILE B 542     -56.531  53.357 -18.503  1.00  0.00           H  
ATOM   3026 HG12 ILE B 542     -57.452  52.838 -19.864  1.00  0.00           H  
ATOM   3027 HG21 ILE B 542     -55.492  53.267 -21.376  1.00  0.00           H  
ATOM   3028 HG22 ILE B 542     -54.742  54.874 -21.520  1.00  0.00           H  
ATOM   3029 HG23 ILE B 542     -54.493  53.906 -20.048  1.00  0.00           H  
ATOM   3030 HD11 ILE B 542     -58.967  53.465 -17.986  1.00  0.00           H  
ATOM   3031 HD12 ILE B 542     -58.276  55.105 -17.952  1.00  0.00           H  
ATOM   3032 HD13 ILE B 542     -59.228  54.569 -19.357  1.00  0.00           H  
ATOM   3033  N   TYR B 543     -53.768  56.591 -18.479  1.00  0.00           N  
ATOM   3034  CA  TYR B 543     -52.597  56.464 -17.561  1.00  0.00           C  
ATOM   3035  C   TYR B 543     -52.282  57.731 -16.685  1.00  0.00           C  
ATOM   3036  O   TYR B 543     -52.373  58.885 -17.093  1.00  0.00           O  
ATOM   3037  CB  TYR B 543     -51.339  56.007 -18.267  1.00  0.00           C  
ATOM   3038  CG  TYR B 543     -51.585  54.854 -19.163  1.00  0.00           C  
ATOM   3039  CD1 TYR B 543     -52.019  54.997 -20.476  1.00  0.00           C  
ATOM   3040  CD2 TYR B 543     -51.366  53.583 -18.697  1.00  0.00           C  
ATOM   3041  CE1 TYR B 543     -52.184  53.850 -21.301  1.00  0.00           C  
ATOM   3042  CE2 TYR B 543     -51.505  52.417 -19.501  1.00  0.00           C  
ATOM   3043  CZ  TYR B 543     -51.925  52.571 -20.799  1.00  0.00           C  
ATOM   3044  OH  TYR B 543     -52.011  51.560 -21.668  1.00  0.00           O  
ATOM   3045  H   TYR B 543     -53.688  57.312 -19.181  1.00  0.00           H  
ATOM   3046  HA  TYR B 543     -52.853  55.670 -16.859  1.00  0.00           H  
ATOM   3047  HB3 TYR B 543     -50.586  55.737 -17.526  1.00  0.00           H  
ATOM   3048  HB2 TYR B 543     -50.927  56.834 -18.846  1.00  0.00           H  
ATOM   3049  HD1 TYR B 543     -52.231  55.979 -20.870  1.00  0.00           H  
ATOM   3050  HD2 TYR B 543     -51.070  53.428 -17.669  1.00  0.00           H  
ATOM   3051  HE1 TYR B 543     -52.512  53.962 -22.324  1.00  0.00           H  
ATOM   3052  HE2 TYR B 543     -51.283  51.446 -19.085  1.00  0.00           H  
ATOM   3053  HH  TYR B 543     -51.816  50.734 -21.219  1.00  0.00           H  
ATOM   3054  N   ILE B 544     -51.771  57.513 -15.459  1.00  0.00           N  
ATOM   3055  CA  ILE B 544     -51.241  58.540 -14.526  1.00  0.00           C  
ATOM   3056  C   ILE B 544     -49.723  58.320 -14.277  1.00  0.00           C  
ATOM   3057  O   ILE B 544     -49.314  57.164 -14.398  1.00  0.00           O  
ATOM   3058  CB  ILE B 544     -52.004  58.466 -13.163  1.00  0.00           C  
ATOM   3059  CG1 ILE B 544     -51.631  59.610 -12.191  1.00  0.00           C  
ATOM   3060  CG2 ILE B 544     -51.930  57.098 -12.448  1.00  0.00           C  
ATOM   3061  CD1 ILE B 544     -52.655  59.817 -11.064  1.00  0.00           C  
ATOM   3062  H   ILE B 544     -51.721  56.573 -15.093  1.00  0.00           H  
ATOM   3063  HA  ILE B 544     -51.390  59.527 -14.964  1.00  0.00           H  
ATOM   3064  HB  ILE B 544     -53.056  58.615 -13.406  1.00  0.00           H  
ATOM   3065 HG13 ILE B 544     -51.517  60.538 -12.751  1.00  0.00           H  
ATOM   3066 HG12 ILE B 544     -50.651  59.412 -11.757  1.00  0.00           H  
ATOM   3067 HG21 ILE B 544     -52.488  57.145 -11.513  1.00  0.00           H  
ATOM   3068 HG22 ILE B 544     -52.360  56.329 -13.090  1.00  0.00           H  
ATOM   3069 HG23 ILE B 544     -50.889  56.854 -12.237  1.00  0.00           H  
ATOM   3070 HD11 ILE B 544     -52.328  60.634 -10.421  1.00  0.00           H  
ATOM   3071 HD12 ILE B 544     -53.626  60.059 -11.495  1.00  0.00           H  
ATOM   3072 HD13 ILE B 544     -52.737  58.904 -10.475  1.00  0.00           H  
ATOM   3073  N   GLU B 545     -48.929  59.377 -13.958  1.00  0.00           N  
ATOM   3074  CA  GLU B 545     -47.562  59.322 -13.799  1.00  0.00           C  
ATOM   3075  C   GLU B 545     -47.126  59.735 -12.338  1.00  0.00           C  
ATOM   3076  O   GLU B 545     -47.915  60.226 -11.494  1.00  0.00           O  
ATOM   3077  CB  GLU B 545     -46.856  60.268 -14.793  1.00  0.00           C  
ATOM   3078  CG  GLU B 545     -46.947  61.794 -14.533  1.00  0.00           C  
ATOM   3079  CD  GLU B 545     -48.211  62.500 -14.923  1.00  0.00           C  
ATOM   3080  OE1 GLU B 545     -48.246  63.151 -16.026  1.00  0.00           O  
ATOM   3081  OE2 GLU B 545     -49.142  62.423 -14.103  1.00  0.00           O1-
ATOM   3082  H   GLU B 545     -49.337  60.290 -13.818  1.00  0.00           H  
ATOM   3083  HA  GLU B 545     -47.228  58.302 -13.989  1.00  0.00           H  
ATOM   3084  HB3 GLU B 545     -47.211  60.056 -15.802  1.00  0.00           H  
ATOM   3085  HB2 GLU B 545     -45.808  59.983 -14.876  1.00  0.00           H  
ATOM   3086  HG3 GLU B 545     -46.100  62.289 -15.008  1.00  0.00           H  
ATOM   3087  HG2 GLU B 545     -46.738  61.990 -13.481  1.00  0.00           H  
ATOM   3088  N   GLY B 546     -45.872  59.309 -12.084  1.00  0.00           N  
ATOM   3089  CA  GLY B 546     -45.258  59.679 -10.814  1.00  0.00           C  
ATOM   3090  C   GLY B 546     -43.792  59.818 -10.961  1.00  0.00           C  
ATOM   3091  O   GLY B 546     -43.206  59.091 -11.751  1.00  0.00           O  
ATOM   3092  H   GLY B 546     -45.383  58.748 -12.766  1.00  0.00           H  
ATOM   3093  HA3 GLY B 546     -45.478  58.915 -10.069  1.00  0.00           H  
ATOM   3094  HA2 GLY B 546     -45.679  60.623 -10.469  1.00  0.00           H  
ATOM   3095  N   LEU B 547     -43.179  60.762 -10.205  1.00  0.00           N  
ATOM   3096  CA  LEU B 547     -41.701  61.014 -10.163  1.00  0.00           C  
ATOM   3097  C   LEU B 547     -41.155  60.773  -8.768  1.00  0.00           C  
ATOM   3098  O   LEU B 547     -41.713  61.264  -7.773  1.00  0.00           O  
ATOM   3099  CB  LEU B 547     -41.426  62.397 -10.770  1.00  0.00           C  
ATOM   3100  CG  LEU B 547     -39.923  62.769 -10.621  1.00  0.00           C  
ATOM   3101  CD1 LEU B 547     -39.082  61.741 -11.452  1.00  0.00           C  
ATOM   3102  CD2 LEU B 547     -39.665  64.205 -11.100  1.00  0.00           C  
ATOM   3103  H   LEU B 547     -43.727  61.365  -9.608  1.00  0.00           H  
ATOM   3104  HA  LEU B 547     -41.235  60.281 -10.820  1.00  0.00           H  
ATOM   3105  HB3 LEU B 547     -42.036  63.143 -10.262  1.00  0.00           H  
ATOM   3106  HB2 LEU B 547     -41.696  62.390 -11.826  1.00  0.00           H  
ATOM   3107  HG  LEU B 547     -39.641  62.690  -9.571  1.00  0.00           H  
ATOM   3108 HD11 LEU B 547     -38.022  61.982 -11.363  1.00  0.00           H  
ATOM   3109 HD12 LEU B 547     -39.258  60.735 -11.072  1.00  0.00           H  
ATOM   3110 HD13 LEU B 547     -39.378  61.790 -12.500  1.00  0.00           H  
ATOM   3111 HD21 LEU B 547     -38.607  64.442 -10.987  1.00  0.00           H  
ATOM   3112 HD22 LEU B 547     -39.946  64.295 -12.150  1.00  0.00           H  
ATOM   3113 HD23 LEU B 547     -40.257  64.899 -10.505  1.00  0.00           H  
ATOM   3114  N   MET B 548     -40.079  59.963  -8.656  1.00  0.00           N  
ATOM   3115  CA  MET B 548     -39.423  59.497  -7.411  1.00  0.00           C  
ATOM   3116  C   MET B 548     -37.873  59.600  -7.468  1.00  0.00           C  
ATOM   3117  O   MET B 548     -37.331  59.769  -8.563  1.00  0.00           O  
ATOM   3118  CB  MET B 548     -39.801  58.023  -7.130  1.00  0.00           C  
ATOM   3119  CG  MET B 548     -41.289  57.659  -7.254  1.00  0.00           C  
ATOM   3120  SD  MET B 548     -41.640  55.899  -6.988  1.00  0.00           S  
ATOM   3121  CE  MET B 548     -41.287  55.720  -5.218  1.00  0.00           C  
ATOM   3122  H   MET B 548     -39.630  59.603  -9.486  1.00  0.00           H  
ATOM   3123  HA  MET B 548     -39.780  60.109  -6.582  1.00  0.00           H  
ATOM   3124  HB3 MET B 548     -39.444  57.744  -6.139  1.00  0.00           H  
ATOM   3125  HB2 MET B 548     -39.218  57.374  -7.782  1.00  0.00           H  
ATOM   3126  HG3 MET B 548     -41.654  57.956  -8.237  1.00  0.00           H  
ATOM   3127  HG2 MET B 548     -41.866  58.253  -6.545  1.00  0.00           H  
ATOM   3128  HE1 MET B 548     -41.460  54.687  -4.915  1.00  0.00           H  
ATOM   3129  HE2 MET B 548     -40.247  55.985  -5.025  1.00  0.00           H  
ATOM   3130  HE3 MET B 548     -41.941  56.379  -4.648  1.00  0.00           H  
ATOM   3131  N   HIS B 549     -37.198  59.467  -6.300  1.00  0.00           N  
ATOM   3132  CA  HIS B 549     -35.735  59.643  -6.069  1.00  0.00           C  
ATOM   3133  C   HIS B 549     -35.254  58.700  -4.978  1.00  0.00           C  
ATOM   3134  O   HIS B 549     -36.046  58.174  -4.189  1.00  0.00           O  
ATOM   3135  CB  HIS B 549     -35.452  61.093  -5.805  1.00  0.00           C  
ATOM   3136  CG  HIS B 549     -35.947  62.124  -6.824  1.00  0.00           C  
ATOM   3137  CD2 HIS B 549     -37.033  62.953  -6.594  1.00  0.00           C  
ATOM   3138  ND1 HIS B 549     -35.477  62.409  -8.052  1.00  0.00           N  
ATOM   3139  CE1 HIS B 549     -36.263  63.373  -8.586  1.00  0.00           C  
ATOM   3140  NE2 HIS B 549     -37.188  63.760  -7.688  1.00  0.00           N  
ATOM   3141  H   HIS B 549     -37.694  59.221  -5.455  1.00  0.00           H  
ATOM   3142  HA  HIS B 549     -35.221  59.370  -6.991  1.00  0.00           H  
ATOM   3143  HB3 HIS B 549     -34.380  61.226  -5.654  1.00  0.00           H  
ATOM   3144  HB2 HIS B 549     -35.831  61.356  -4.817  1.00  0.00           H  
ATOM   3145  HD2 HIS B 549     -37.582  62.879  -5.667  1.00  0.00           H  
ATOM   3146  HD1 HIS B 549     -34.668  61.921  -8.409  1.00  0.00           H  
ATOM   3147  HE1 HIS B 549     -36.089  63.713  -9.597  1.00  0.00           H  
ATOM   3148  N   ASN B 550     -33.935  58.469  -4.889  1.00  0.00           N  
ATOM   3149  CA  ASN B 550     -33.291  57.332  -4.173  1.00  0.00           C  
ATOM   3150  C   ASN B 550     -33.132  57.597  -2.616  1.00  0.00           C  
ATOM   3151  O   ASN B 550     -32.175  57.108  -1.975  1.00  0.00           O  
ATOM   3152  CB  ASN B 550     -31.880  57.046  -4.801  1.00  0.00           C  
ATOM   3153  CG  ASN B 550     -31.305  55.786  -4.207  1.00  0.00           C  
ATOM   3154  ND2 ASN B 550     -30.035  55.710  -3.893  1.00  0.00           N  
ATOM   3155  OD1 ASN B 550     -32.020  54.731  -4.163  1.00  0.00           O  
ATOM   3156  H   ASN B 550     -33.281  59.097  -5.333  1.00  0.00           H  
ATOM   3157  HA  ASN B 550     -33.912  56.446  -4.309  1.00  0.00           H  
ATOM   3158  HB3 ASN B 550     -31.213  57.883  -4.593  1.00  0.00           H  
ATOM   3159  HB2 ASN B 550     -31.981  56.926  -5.880  1.00  0.00           H  
ATOM   3160 HD22 ASN B 550     -29.663  54.860  -3.495  1.00  0.00           H  
ATOM   3161 HD21 ASN B 550     -29.428  56.502  -4.048  1.00  0.00           H  
ATOM   3162  N   GLN B 551     -34.099  58.287  -1.941  1.00  0.00           N  
ATOM   3163  CA  GLN B 551     -34.153  58.429  -0.472  1.00  0.00           C  
ATOM   3164  C   GLN B 551     -34.059  56.990   0.156  1.00  0.00           C  
ATOM   3165  O   GLN B 551     -34.746  56.144  -0.319  1.00  0.00           O  
ATOM   3166  CB  GLN B 551     -35.457  59.123  -0.089  1.00  0.00           C  
ATOM   3167  CG  GLN B 551     -35.466  59.380   1.413  1.00  0.00           C  
ATOM   3168  CD  GLN B 551     -34.240  60.119   2.038  1.00  0.00           C  
ATOM   3169  NE2 GLN B 551     -33.465  59.538   2.943  1.00  0.00           N  
ATOM   3170  OE1 GLN B 551     -33.902  61.204   1.678  1.00  0.00           O  
ATOM   3171  H   GLN B 551     -34.843  58.742  -2.451  1.00  0.00           H  
ATOM   3172  HA  GLN B 551     -33.308  59.029  -0.133  1.00  0.00           H  
ATOM   3173  HB3 GLN B 551     -36.300  58.485  -0.354  1.00  0.00           H  
ATOM   3174  HB2 GLN B 551     -35.532  60.072  -0.620  1.00  0.00           H  
ATOM   3175  HG3 GLN B 551     -35.619  58.436   1.935  1.00  0.00           H  
ATOM   3176  HG2 GLN B 551     -36.378  59.914   1.678  1.00  0.00           H  
ATOM   3177 HE22 GLN B 551     -32.678  60.039   3.332  1.00  0.00           H  
ATOM   3178 HE21 GLN B 551     -33.662  58.594   3.245  1.00  0.00           H  
ATOM   3179  N   ASP B 552     -33.311  56.757   1.301  1.00  0.00           N  
ATOM   3180  CA  ASP B 552     -33.149  55.465   2.007  1.00  0.00           C  
ATOM   3181  C   ASP B 552     -32.585  54.353   1.210  1.00  0.00           C  
ATOM   3182  O   ASP B 552     -32.710  53.189   1.648  1.00  0.00           O  
ATOM   3183  CB  ASP B 552     -34.427  55.028   2.849  1.00  0.00           C  
ATOM   3184  CG  ASP B 552     -35.156  56.279   3.449  1.00  0.00           C  
ATOM   3185  OD1 ASP B 552     -34.560  57.238   4.021  1.00  0.00           O  
ATOM   3186  OD2 ASP B 552     -36.355  56.255   3.324  1.00  0.00           O1-
ATOM   3187  H   ASP B 552     -32.804  57.514   1.737  1.00  0.00           H  
ATOM   3188  HA  ASP B 552     -32.388  55.666   2.762  1.00  0.00           H  
ATOM   3189  HB3 ASP B 552     -34.120  54.365   3.658  1.00  0.00           H  
ATOM   3190  HB2 ASP B 552     -35.116  54.481   2.205  1.00  0.00           H  
ATOM   3191  N   GLY B 553     -31.904  54.640   0.068  1.00  0.00           N  
ATOM   3192  CA  GLY B 553     -31.472  53.770  -1.068  1.00  0.00           C  
ATOM   3193  C   GLY B 553     -32.627  52.946  -1.713  1.00  0.00           C  
ATOM   3194  O   GLY B 553     -32.325  51.932  -2.372  1.00  0.00           O  
ATOM   3195  H   GLY B 553     -31.602  55.586  -0.117  1.00  0.00           H  
ATOM   3196  HA3 GLY B 553     -30.691  53.091  -0.726  1.00  0.00           H  
ATOM   3197  HA2 GLY B 553     -30.995  54.383  -1.833  1.00  0.00           H  
ATOM   3198  N   LEU B 554     -33.887  53.394  -1.729  1.00  0.00           N  
ATOM   3199  CA  LEU B 554     -35.029  52.663  -2.283  1.00  0.00           C  
ATOM   3200  C   LEU B 554     -35.000  52.416  -3.773  1.00  0.00           C  
ATOM   3201  O   LEU B 554     -35.318  51.319  -4.191  1.00  0.00           O  
ATOM   3202  CB  LEU B 554     -36.228  53.493  -1.871  1.00  0.00           C  
ATOM   3203  CG  LEU B 554     -37.576  52.977  -2.309  1.00  0.00           C  
ATOM   3204  CD1 LEU B 554     -37.912  51.575  -1.755  1.00  0.00           C  
ATOM   3205  CD2 LEU B 554     -38.688  53.941  -2.020  1.00  0.00           C  
ATOM   3206  H   LEU B 554     -34.105  54.299  -1.339  1.00  0.00           H  
ATOM   3207  HA  LEU B 554     -35.093  51.699  -1.779  1.00  0.00           H  
ATOM   3208  HB3 LEU B 554     -36.099  54.513  -2.232  1.00  0.00           H  
ATOM   3209  HB2 LEU B 554     -36.225  53.617  -0.788  1.00  0.00           H  
ATOM   3210  HG  LEU B 554     -37.530  52.877  -3.394  1.00  0.00           H  
ATOM   3211 HD11 LEU B 554     -38.896  51.269  -2.111  1.00  0.00           H  
ATOM   3212 HD12 LEU B 554     -37.164  50.861  -2.098  1.00  0.00           H  
ATOM   3213 HD13 LEU B 554     -37.913  51.605  -0.665  1.00  0.00           H  
ATOM   3214 HD21 LEU B 554     -39.635  53.517  -2.357  1.00  0.00           H  
ATOM   3215 HD22 LEU B 554     -38.736  54.131  -0.947  1.00  0.00           H  
ATOM   3216 HD23 LEU B 554     -38.503  54.878  -2.546  1.00  0.00           H  
ATOM   3217  N   ILE B 555     -34.727  53.351  -4.597  1.00  0.00           N  
ATOM   3218  CA  ILE B 555     -34.781  53.179  -6.088  1.00  0.00           C  
ATOM   3219  C   ILE B 555     -33.767  52.158  -6.597  1.00  0.00           C  
ATOM   3220  O   ILE B 555     -34.082  51.180  -7.215  1.00  0.00           O  
ATOM   3221  CB  ILE B 555     -34.806  54.584  -6.729  1.00  0.00           C  
ATOM   3222  CG1 ILE B 555     -35.987  55.477  -6.343  1.00  0.00           C  
ATOM   3223  CG2 ILE B 555     -34.834  54.377  -8.276  1.00  0.00           C  
ATOM   3224  CD1 ILE B 555     -37.342  54.778  -6.490  1.00  0.00           C  
ATOM   3225  H   ILE B 555     -34.457  54.263  -4.256  1.00  0.00           H  
ATOM   3226  HA  ILE B 555     -35.760  52.747  -6.297  1.00  0.00           H  
ATOM   3227  HB  ILE B 555     -33.882  55.101  -6.466  1.00  0.00           H  
ATOM   3228 HG13 ILE B 555     -35.976  56.377  -6.958  1.00  0.00           H  
ATOM   3229 HG12 ILE B 555     -35.864  55.816  -5.314  1.00  0.00           H  
ATOM   3230 HG21 ILE B 555     -34.852  55.347  -8.773  1.00  0.00           H  
ATOM   3231 HG22 ILE B 555     -33.945  53.828  -8.585  1.00  0.00           H  
ATOM   3232 HG23 ILE B 555     -35.724  53.811  -8.551  1.00  0.00           H  
ATOM   3233 HD11 ILE B 555     -38.138  55.463  -6.202  1.00  0.00           H  
ATOM   3234 HD12 ILE B 555     -37.484  54.473  -7.527  1.00  0.00           H  
ATOM   3235 HD13 ILE B 555     -37.369  53.899  -5.846  1.00  0.00           H  
ATOM   3236  N   CYS B 556     -32.502  52.361  -6.077  1.00  0.00           N  
ATOM   3237  CA  CYS B 556     -31.386  51.384  -6.224  1.00  0.00           C  
ATOM   3238  C   CYS B 556     -31.841  50.017  -5.826  1.00  0.00           C  
ATOM   3239  O   CYS B 556     -31.701  49.097  -6.638  1.00  0.00           O  
ATOM   3240  CB  CYS B 556     -30.195  52.048  -5.542  1.00  0.00           C  
ATOM   3241  SG  CYS B 556     -29.522  53.658  -6.252  1.00  0.00           S  
ATOM   3242  H   CYS B 556     -32.295  53.206  -5.565  1.00  0.00           H  
ATOM   3243  HA  CYS B 556     -31.151  51.337  -7.288  1.00  0.00           H  
ATOM   3244  HB3 CYS B 556     -29.382  51.327  -5.464  1.00  0.00           H  
ATOM   3245  HB2 CYS B 556     -30.425  52.193  -4.486  1.00  0.00           H  
ATOM   3246  HG  CYS B 556     -28.488  54.072  -5.514  1.00  0.00           H  
ATOM   3247  N   GLY B 557     -32.434  49.886  -4.647  1.00  0.00           N  
ATOM   3248  CA  GLY B 557     -33.016  48.652  -4.099  1.00  0.00           C  
ATOM   3249  C   GLY B 557     -34.048  48.018  -5.022  1.00  0.00           C  
ATOM   3250  O   GLY B 557     -33.954  46.758  -5.291  1.00  0.00           O  
ATOM   3251  H   GLY B 557     -32.518  50.683  -4.032  1.00  0.00           H  
ATOM   3252  HA3 GLY B 557     -33.476  48.866  -3.134  1.00  0.00           H  
ATOM   3253  HA2 GLY B 557     -32.220  47.936  -3.899  1.00  0.00           H  
ATOM   3254  N   LEU B 558     -35.033  48.751  -5.584  1.00  0.00           N  
ATOM   3255  CA  LEU B 558     -36.091  48.264  -6.493  1.00  0.00           C  
ATOM   3256  C   LEU B 558     -35.475  47.734  -7.847  1.00  0.00           C  
ATOM   3257  O   LEU B 558     -35.862  46.681  -8.266  1.00  0.00           O  
ATOM   3258  CB  LEU B 558     -37.031  49.462  -6.776  1.00  0.00           C  
ATOM   3259  CG  LEU B 558     -37.976  49.733  -5.566  1.00  0.00           C  
ATOM   3260  CD1 LEU B 558     -38.610  51.174  -5.557  1.00  0.00           C  
ATOM   3261  CD2 LEU B 558     -39.077  48.671  -5.381  1.00  0.00           C  
ATOM   3262  H   LEU B 558     -35.096  49.741  -5.394  1.00  0.00           H  
ATOM   3263  HA  LEU B 558     -36.651  47.465  -6.008  1.00  0.00           H  
ATOM   3264  HB3 LEU B 558     -37.628  49.254  -7.664  1.00  0.00           H  
ATOM   3265  HB2 LEU B 558     -36.434  50.352  -6.976  1.00  0.00           H  
ATOM   3266  HG  LEU B 558     -37.349  49.675  -4.676  1.00  0.00           H  
ATOM   3267 HD11 LEU B 558     -39.254  51.282  -4.684  1.00  0.00           H  
ATOM   3268 HD12 LEU B 558     -37.816  51.920  -5.517  1.00  0.00           H  
ATOM   3269 HD13 LEU B 558     -39.199  51.318  -6.463  1.00  0.00           H  
ATOM   3270 HD21 LEU B 558     -39.692  48.931  -4.519  1.00  0.00           H  
ATOM   3271 HD22 LEU B 558     -39.701  48.633  -6.274  1.00  0.00           H  
ATOM   3272 HD23 LEU B 558     -38.619  47.696  -5.218  1.00  0.00           H  
ATOM   3273  N   ARG B 559     -34.487  48.480  -8.429  1.00  0.00           N  
ATOM   3274  CA  ARG B 559     -33.830  48.201  -9.735  1.00  0.00           C  
ATOM   3275  C   ARG B 559     -32.986  47.015  -9.525  1.00  0.00           C  
ATOM   3276  O   ARG B 559     -32.957  46.067 -10.352  1.00  0.00           O  
ATOM   3277  CB  ARG B 559     -32.910  49.418 -10.152  1.00  0.00           C  
ATOM   3278  CG  ARG B 559     -33.733  50.537 -10.805  1.00  0.00           C  
ATOM   3279  CD  ARG B 559     -32.862  51.678 -11.285  1.00  0.00           C  
ATOM   3280  NE  ARG B 559     -33.675  52.909 -11.652  1.00  0.00           N  
ATOM   3281  CZ  ARG B 559     -34.580  53.029 -12.590  1.00  0.00           C  
ATOM   3282  NH1 ARG B 559     -35.182  54.133 -12.673  1.00  0.00           N  
ATOM   3283  NH2 ARG B 559     -34.763  52.141 -13.510  1.00  0.00           N1+
ATOM   3284  H   ARG B 559     -34.138  49.306  -7.964  1.00  0.00           H  
ATOM   3285  HA  ARG B 559     -34.578  48.006 -10.504  1.00  0.00           H  
ATOM   3286  HB3 ARG B 559     -32.148  49.074 -10.851  1.00  0.00           H  
ATOM   3287  HB2 ARG B 559     -32.402  49.808  -9.269  1.00  0.00           H  
ATOM   3288  HG3 ARG B 559     -34.463  50.914 -10.089  1.00  0.00           H  
ATOM   3289  HG2 ARG B 559     -34.295  50.130 -11.646  1.00  0.00           H  
ATOM   3290  HD3 ARG B 559     -32.285  51.355 -12.151  1.00  0.00           H  
ATOM   3291  HD2 ARG B 559     -32.143  51.938 -10.508  1.00  0.00           H  
ATOM   3292  HE  ARG B 559     -33.446  53.699 -11.066  1.00  0.00           H  
ATOM   3293 HH12 ARG B 559     -35.888  54.271 -13.382  1.00  0.00           H  
ATOM   3294 HH11 ARG B 559     -34.958  54.880 -12.031  1.00  0.00           H  
ATOM   3295 HH22 ARG B 559     -35.475  52.280 -14.213  1.00  0.00           H  
ATOM   3296 HH21 ARG B 559     -34.193  51.307 -13.527  1.00  0.00           H  
ATOM   3297  N   GLN B 560     -32.198  46.909  -8.451  1.00  0.00           N  
ATOM   3298  CA  GLN B 560     -31.361  45.630  -8.227  1.00  0.00           C  
ATOM   3299  C   GLN B 560     -32.323  44.430  -7.971  1.00  0.00           C  
ATOM   3300  O   GLN B 560     -32.038  43.377  -8.554  1.00  0.00           O  
ATOM   3301  CB  GLN B 560     -30.572  45.860  -6.965  1.00  0.00           C  
ATOM   3302  CG  GLN B 560     -29.621  44.658  -6.670  1.00  0.00           C  
ATOM   3303  CD  GLN B 560     -28.405  44.616  -7.598  1.00  0.00           C  
ATOM   3304  NE2 GLN B 560     -27.610  43.537  -7.470  1.00  0.00           N  
ATOM   3305  OE1 GLN B 560     -28.307  45.279  -8.610  1.00  0.00           O  
ATOM   3306  H   GLN B 560     -32.149  47.665  -7.783  1.00  0.00           H  
ATOM   3307  HA  GLN B 560     -30.704  45.436  -9.074  1.00  0.00           H  
ATOM   3308  HB3 GLN B 560     -31.257  45.994  -6.128  1.00  0.00           H  
ATOM   3309  HB2 GLN B 560     -29.984  46.772  -7.066  1.00  0.00           H  
ATOM   3310  HG3 GLN B 560     -30.178  43.726  -6.760  1.00  0.00           H  
ATOM   3311  HG2 GLN B 560     -29.284  44.709  -5.634  1.00  0.00           H  
ATOM   3312 HE22 GLN B 560     -26.789  43.443  -8.051  1.00  0.00           H  
ATOM   3313 HE21 GLN B 560     -27.834  42.822  -6.793  1.00  0.00           H  
ATOM   3314  N   LEU B 561     -33.403  44.546  -7.144  1.00  0.00           N  
ATOM   3315  CA  LEU B 561     -34.379  43.463  -7.021  1.00  0.00           C  
ATOM   3316  C   LEU B 561     -34.940  43.117  -8.346  1.00  0.00           C  
ATOM   3317  O   LEU B 561     -35.326  41.990  -8.640  1.00  0.00           O  
ATOM   3318  CB  LEU B 561     -35.503  43.897  -6.051  1.00  0.00           C  
ATOM   3319  CG  LEU B 561     -36.621  42.824  -5.911  1.00  0.00           C  
ATOM   3320  CD1 LEU B 561     -36.178  41.424  -5.458  1.00  0.00           C  
ATOM   3321  CD2 LEU B 561     -37.287  43.325  -4.616  1.00  0.00           C  
ATOM   3322  H   LEU B 561     -33.538  45.389  -6.605  1.00  0.00           H  
ATOM   3323  HA  LEU B 561     -33.880  42.585  -6.611  1.00  0.00           H  
ATOM   3324  HB3 LEU B 561     -35.940  44.832  -6.399  1.00  0.00           H  
ATOM   3325  HB2 LEU B 561     -35.074  44.104  -5.069  1.00  0.00           H  
ATOM   3326  HG  LEU B 561     -37.303  42.802  -6.762  1.00  0.00           H  
ATOM   3327 HD11 LEU B 561     -37.046  40.768  -5.400  1.00  0.00           H  
ATOM   3328 HD12 LEU B 561     -35.465  41.019  -6.177  1.00  0.00           H  
ATOM   3329 HD13 LEU B 561     -35.706  41.492  -4.477  1.00  0.00           H  
ATOM   3330 HD21 LEU B 561     -38.120  42.671  -4.358  1.00  0.00           H  
ATOM   3331 HD22 LEU B 561     -36.557  43.321  -3.806  1.00  0.00           H  
ATOM   3332 HD23 LEU B 561     -37.655  44.340  -4.767  1.00  0.00           H  
ATOM   3333  N   ALA B 562     -35.068  44.079  -9.230  1.00  0.00           N  
ATOM   3334  CA  ALA B 562     -35.639  43.833 -10.590  1.00  0.00           C  
ATOM   3335  C   ALA B 562     -34.783  42.755 -11.372  1.00  0.00           C  
ATOM   3336  O   ALA B 562     -35.369  42.000 -12.133  1.00  0.00           O  
ATOM   3337  CB  ALA B 562     -35.923  45.120 -11.293  1.00  0.00           C  
ATOM   3338  H   ALA B 562     -34.776  45.018  -9.000  1.00  0.00           H  
ATOM   3339  HA  ALA B 562     -36.611  43.370 -10.422  1.00  0.00           H  
ATOM   3340  HB1 ALA B 562     -36.337  44.912 -12.280  1.00  0.00           H  
ATOM   3341  HB2 ALA B 562     -36.640  45.699 -10.712  1.00  0.00           H  
ATOM   3342  HB3 ALA B 562     -34.998  45.688 -11.399  1.00  0.00           H  
ATOM   3343  N   ASN B 563     -33.470  42.722 -11.203  1.00  0.00           N  
ATOM   3344  CA  ASN B 563     -32.606  41.688 -11.716  1.00  0.00           C  
ATOM   3345  C   ASN B 563     -32.896  40.273 -11.222  1.00  0.00           C  
ATOM   3346  O   ASN B 563     -33.242  39.341 -11.891  1.00  0.00           O  
ATOM   3347  CB  ASN B 563     -31.098  42.015 -11.533  1.00  0.00           C  
ATOM   3348  CG  ASN B 563     -30.567  43.106 -12.451  1.00  0.00           C  
ATOM   3349  ND2 ASN B 563     -29.231  43.267 -12.370  1.00  0.00           N  
ATOM   3350  OD1 ASN B 563     -31.254  43.696 -13.328  1.00  0.00           O  
ATOM   3351  H   ASN B 563     -33.008  43.455 -10.684  1.00  0.00           H  
ATOM   3352  HA  ASN B 563     -32.776  41.666 -12.792  1.00  0.00           H  
ATOM   3353  HB3 ASN B 563     -30.512  41.107 -11.676  1.00  0.00           H  
ATOM   3354  HB2 ASN B 563     -30.912  42.294 -10.495  1.00  0.00           H  
ATOM   3355 HD22 ASN B 563     -28.771  43.965 -12.936  1.00  0.00           H  
ATOM   3356 HD21 ASN B 563     -28.691  42.690 -11.742  1.00  0.00           H  
ATOM   3357  N   GLU B 564     -32.705  40.098  -9.921  1.00  0.00           N  
ATOM   3358  CA  GLU B 564     -33.065  38.922  -9.121  1.00  0.00           C  
ATOM   3359  C   GLU B 564     -34.490  38.364  -9.329  1.00  0.00           C  
ATOM   3360  O   GLU B 564     -34.634  37.183  -9.509  1.00  0.00           O  
ATOM   3361  CB  GLU B 564     -32.990  39.253  -7.607  1.00  0.00           C  
ATOM   3362  CG  GLU B 564     -33.081  38.147  -6.563  1.00  0.00           C  
ATOM   3363  CD  GLU B 564     -31.896  37.162  -6.342  1.00  0.00           C  
ATOM   3364  OE1 GLU B 564     -31.935  36.290  -5.423  1.00  0.00           O  
ATOM   3365  OE2 GLU B 564     -31.015  37.109  -7.189  1.00  0.00           O1-
ATOM   3366  H   GLU B 564     -32.267  40.824  -9.372  1.00  0.00           H  
ATOM   3367  HA  GLU B 564     -32.350  38.128  -9.335  1.00  0.00           H  
ATOM   3368  HB3 GLU B 564     -33.732  40.017  -7.376  1.00  0.00           H  
ATOM   3369  HB2 GLU B 564     -32.093  39.843  -7.419  1.00  0.00           H  
ATOM   3370  HG3 GLU B 564     -33.990  37.572  -6.737  1.00  0.00           H  
ATOM   3371  HG2 GLU B 564     -33.355  38.588  -5.604  1.00  0.00           H  
ATOM   3372  N   THR B 565     -35.520  39.223  -9.341  1.00  0.00           N  
ATOM   3373  CA  THR B 565     -36.883  38.935  -9.733  1.00  0.00           C  
ATOM   3374  C   THR B 565     -36.929  38.413 -11.173  1.00  0.00           C  
ATOM   3375  O   THR B 565     -37.649  37.454 -11.484  1.00  0.00           O  
ATOM   3376  CB  THR B 565     -37.743  40.203  -9.541  1.00  0.00           C  
ATOM   3377  CG2 THR B 565     -39.222  39.942  -9.836  1.00  0.00           C  
ATOM   3378  OG1 THR B 565     -37.570  40.720  -8.272  1.00  0.00           O  
ATOM   3379  H   THR B 565     -35.381  40.181  -9.055  1.00  0.00           H  
ATOM   3380  HA  THR B 565     -37.271  38.157  -9.075  1.00  0.00           H  
ATOM   3381  HB  THR B 565     -37.391  40.951 -10.253  1.00  0.00           H  
ATOM   3382 HG21 THR B 565     -39.790  40.861  -9.689  1.00  0.00           H  
ATOM   3383 HG22 THR B 565     -39.335  39.608 -10.868  1.00  0.00           H  
ATOM   3384 HG23 THR B 565     -39.598  39.172  -9.162  1.00  0.00           H  
ATOM   3385  HG1 THR B 565     -38.111  41.507  -8.170  1.00  0.00           H  
ATOM   3386  N   THR B 566     -36.081  38.875 -12.094  1.00  0.00           N  
ATOM   3387  CA  THR B 566     -36.201  38.684 -13.527  1.00  0.00           C  
ATOM   3388  C   THR B 566     -35.438  37.430 -13.883  1.00  0.00           C  
ATOM   3389  O   THR B 566     -35.951  36.669 -14.742  1.00  0.00           O  
ATOM   3390  CB  THR B 566     -35.543  39.887 -14.278  1.00  0.00           C  
ATOM   3391  CG2 THR B 566     -35.397  39.628 -15.807  1.00  0.00           C  
ATOM   3392  OG1 THR B 566     -36.417  41.003 -14.323  1.00  0.00           O  
ATOM   3393  H   THR B 566     -35.272  39.411 -11.812  1.00  0.00           H  
ATOM   3394  HA  THR B 566     -37.248  38.585 -13.812  1.00  0.00           H  
ATOM   3395  HB  THR B 566     -34.585  40.154 -13.831  1.00  0.00           H  
ATOM   3396 HG21 THR B 566     -34.935  40.494 -16.280  1.00  0.00           H  
ATOM   3397 HG22 THR B 566     -34.773  38.750 -15.969  1.00  0.00           H  
ATOM   3398 HG23 THR B 566     -36.382  39.458 -16.243  1.00  0.00           H  
ATOM   3399  HG1 THR B 566     -35.989  41.726 -14.789  1.00  0.00           H  
ATOM   3400  N   GLN B 567     -34.302  37.071 -13.306  1.00  0.00           N  
ATOM   3401  CA  GLN B 567     -33.760  35.736 -13.365  1.00  0.00           C  
ATOM   3402  C   GLN B 567     -34.849  34.672 -12.951  1.00  0.00           C  
ATOM   3403  O   GLN B 567     -35.048  33.664 -13.682  1.00  0.00           O  
ATOM   3404  CB  GLN B 567     -32.443  35.692 -12.481  1.00  0.00           C  
ATOM   3405  CG  GLN B 567     -31.326  36.444 -13.278  1.00  0.00           C  
ATOM   3406  CD  GLN B 567     -30.164  36.842 -12.403  1.00  0.00           C  
ATOM   3407  NE2 GLN B 567     -29.030  36.987 -13.031  1.00  0.00           N  
ATOM   3408  OE1 GLN B 567     -30.265  36.956 -11.179  1.00  0.00           O  
ATOM   3409  H   GLN B 567     -33.762  37.749 -12.787  1.00  0.00           H  
ATOM   3410  HA  GLN B 567     -33.476  35.537 -14.398  1.00  0.00           H  
ATOM   3411  HB3 GLN B 567     -32.144  34.655 -12.329  1.00  0.00           H  
ATOM   3412  HB2 GLN B 567     -32.622  36.204 -11.536  1.00  0.00           H  
ATOM   3413  HG3 GLN B 567     -31.750  37.333 -13.744  1.00  0.00           H  
ATOM   3414  HG2 GLN B 567     -30.970  35.809 -14.089  1.00  0.00           H  
ATOM   3415 HE22 GLN B 567     -28.200  37.252 -12.521  1.00  0.00           H  
ATOM   3416 HE21 GLN B 567     -28.983  36.833 -14.029  1.00  0.00           H  
ATOM   3417  N   ALA B 568     -35.597  34.950 -11.882  1.00  0.00           N  
ATOM   3418  CA  ALA B 568     -36.597  34.099 -11.302  1.00  0.00           C  
ATOM   3419  C   ALA B 568     -37.821  33.945 -12.222  1.00  0.00           C  
ATOM   3420  O   ALA B 568     -38.171  32.807 -12.531  1.00  0.00           O  
ATOM   3421  CB  ALA B 568     -36.928  34.516  -9.873  1.00  0.00           C  
ATOM   3422  H   ALA B 568     -35.483  35.832 -11.402  1.00  0.00           H  
ATOM   3423  HA  ALA B 568     -36.147  33.110 -11.231  1.00  0.00           H  
ATOM   3424  HB1 ALA B 568     -37.689  33.849  -9.467  1.00  0.00           H  
ATOM   3425  HB2 ALA B 568     -36.029  34.457  -9.260  1.00  0.00           H  
ATOM   3426  HB3 ALA B 568     -37.303  35.539  -9.870  1.00  0.00           H  
ATOM   3427  N   LEU B 569     -38.377  34.996 -12.843  1.00  0.00           N  
ATOM   3428  CA  LEU B 569     -39.460  34.989 -13.820  1.00  0.00           C  
ATOM   3429  C   LEU B 569     -39.041  34.204 -15.054  1.00  0.00           C  
ATOM   3430  O   LEU B 569     -39.758  33.330 -15.473  1.00  0.00           O  
ATOM   3431  CB  LEU B 569     -39.830  36.320 -14.182  1.00  0.00           C  
ATOM   3432  CG  LEU B 569     -40.583  37.182 -13.116  1.00  0.00           C  
ATOM   3433  CD1 LEU B 569     -40.409  38.649 -13.453  1.00  0.00           C  
ATOM   3434  CD2 LEU B 569     -42.094  36.801 -13.048  1.00  0.00           C  
ATOM   3435  H   LEU B 569     -38.046  35.930 -12.648  1.00  0.00           H  
ATOM   3436  HA  LEU B 569     -40.326  34.498 -13.374  1.00  0.00           H  
ATOM   3437  HB3 LEU B 569     -40.419  36.290 -15.099  1.00  0.00           H  
ATOM   3438  HB2 LEU B 569     -38.944  36.859 -14.517  1.00  0.00           H  
ATOM   3439  HG  LEU B 569     -40.135  36.996 -12.140  1.00  0.00           H  
ATOM   3440 HD11 LEU B 569     -40.931  39.256 -12.714  1.00  0.00           H  
ATOM   3441 HD12 LEU B 569     -39.348  38.901 -13.445  1.00  0.00           H  
ATOM   3442 HD13 LEU B 569     -40.822  38.846 -14.443  1.00  0.00           H  
ATOM   3443 HD21 LEU B 569     -42.591  37.417 -12.299  1.00  0.00           H  
ATOM   3444 HD22 LEU B 569     -42.556  36.968 -14.021  1.00  0.00           H  
ATOM   3445 HD23 LEU B 569     -42.192  35.750 -12.776  1.00  0.00           H  
ATOM   3446  N   GLN B 570     -37.814  34.570 -15.545  1.00  0.00           N  
ATOM   3447  CA  GLN B 570     -37.289  33.786 -16.653  1.00  0.00           C  
ATOM   3448  C   GLN B 570     -37.254  32.234 -16.372  1.00  0.00           C  
ATOM   3449  O   GLN B 570     -37.837  31.624 -17.194  1.00  0.00           O  
ATOM   3450  CB  GLN B 570     -35.917  34.284 -17.153  1.00  0.00           C  
ATOM   3451  CG  GLN B 570     -35.897  35.586 -17.916  1.00  0.00           C  
ATOM   3452  CD  GLN B 570     -36.742  35.738 -19.176  1.00  0.00           C  
ATOM   3453  NE2 GLN B 570     -36.580  36.845 -19.865  1.00  0.00           N  
ATOM   3454  OE1 GLN B 570     -37.413  34.845 -19.731  1.00  0.00           O  
ATOM   3455  H   GLN B 570     -37.319  35.351 -15.138  1.00  0.00           H  
ATOM   3456  HA  GLN B 570     -37.984  33.928 -17.481  1.00  0.00           H  
ATOM   3457  HB3 GLN B 570     -35.454  33.506 -17.760  1.00  0.00           H  
ATOM   3458  HB2 GLN B 570     -35.231  34.352 -16.308  1.00  0.00           H  
ATOM   3459  HG3 GLN B 570     -34.864  35.844 -18.148  1.00  0.00           H  
ATOM   3460  HG2 GLN B 570     -36.131  36.401 -17.231  1.00  0.00           H  
ATOM   3461 HE22 GLN B 570     -37.114  36.998 -20.708  1.00  0.00           H  
ATOM   3462 HE21 GLN B 570     -35.921  37.543 -19.550  1.00  0.00           H  
ATOM   3463  N   LEU B 571     -36.827  31.750 -15.225  1.00  0.00           N  
ATOM   3464  CA  LEU B 571     -36.825  30.324 -14.927  1.00  0.00           C  
ATOM   3465  C   LEU B 571     -38.207  29.849 -14.524  1.00  0.00           C  
ATOM   3466  O   LEU B 571     -38.557  28.720 -14.706  1.00  0.00           O  
ATOM   3467  CB  LEU B 571     -35.810  30.095 -13.785  1.00  0.00           C  
ATOM   3468  CG  LEU B 571     -34.350  30.236 -14.251  1.00  0.00           C  
ATOM   3469  CD1 LEU B 571     -33.473  30.524 -13.054  1.00  0.00           C  
ATOM   3470  CD2 LEU B 571     -33.929  28.968 -14.947  1.00  0.00           C  
ATOM   3471  H   LEU B 571     -36.482  32.375 -14.509  1.00  0.00           H  
ATOM   3472  HA  LEU B 571     -36.502  29.774 -15.810  1.00  0.00           H  
ATOM   3473  HB3 LEU B 571     -35.960  29.102 -13.360  1.00  0.00           H  
ATOM   3474  HB2 LEU B 571     -36.003  30.804 -12.979  1.00  0.00           H  
ATOM   3475  HG  LEU B 571     -34.279  31.067 -14.953  1.00  0.00           H  
ATOM   3476 HD11 LEU B 571     -32.437  30.626 -13.378  1.00  0.00           H  
ATOM   3477 HD12 LEU B 571     -33.797  31.450 -12.580  1.00  0.00           H  
ATOM   3478 HD13 LEU B 571     -33.552  29.705 -12.340  1.00  0.00           H  
ATOM   3479 HD21 LEU B 571     -32.896  29.061 -15.280  1.00  0.00           H  
ATOM   3480 HD22 LEU B 571     -34.014  28.129 -14.255  1.00  0.00           H  
ATOM   3481 HD23 LEU B 571     -34.574  28.794 -15.809  1.00  0.00           H  
ATOM   3482  N   PHE B 572     -39.086  30.640 -14.031  1.00  0.00           N  
ATOM   3483  CA  PHE B 572     -40.465  30.193 -13.738  1.00  0.00           C  
ATOM   3484  C   PHE B 572     -41.292  29.935 -14.969  1.00  0.00           C  
ATOM   3485  O   PHE B 572     -41.870  28.874 -15.078  1.00  0.00           O  
ATOM   3486  CB  PHE B 572     -41.132  31.327 -12.821  1.00  0.00           C  
ATOM   3487  CG  PHE B 572     -42.610  31.008 -12.430  1.00  0.00           C  
ATOM   3488  CD1 PHE B 572     -42.931  31.042 -11.042  1.00  0.00           C  
ATOM   3489  CD2 PHE B 572     -43.663  31.154 -13.336  1.00  0.00           C  
ATOM   3490  CE1 PHE B 572     -44.270  30.935 -10.646  1.00  0.00           C  
ATOM   3491  CE2 PHE B 572     -45.053  31.149 -12.937  1.00  0.00           C  
ATOM   3492  CZ  PHE B 572     -45.305  30.989 -11.567  1.00  0.00           C  
ATOM   3493  H   PHE B 572     -38.846  31.600 -13.831  1.00  0.00           H  
ATOM   3494  HA  PHE B 572     -40.412  29.270 -13.160  1.00  0.00           H  
ATOM   3495  HB3 PHE B 572     -41.093  32.283 -13.343  1.00  0.00           H  
ATOM   3496  HB2 PHE B 572     -40.537  31.457 -11.915  1.00  0.00           H  
ATOM   3497  HD1 PHE B 572     -42.145  31.150 -10.308  1.00  0.00           H  
ATOM   3498  HD2 PHE B 572     -43.456  31.278 -14.389  1.00  0.00           H  
ATOM   3499  HE1 PHE B 572     -44.516  30.806  -9.602  1.00  0.00           H  
ATOM   3500  HE2 PHE B 572     -45.829  31.265 -13.680  1.00  0.00           H  
ATOM   3501  HZ  PHE B 572     -46.329  30.908 -11.234  1.00  0.00           H  
ATOM   3502  N   LEU B 573     -41.187  30.806 -15.932  1.00  0.00           N  
ATOM   3503  CA  LEU B 573     -42.023  30.820 -17.141  1.00  0.00           C  
ATOM   3504  C   LEU B 573     -41.593  29.650 -18.062  1.00  0.00           C  
ATOM   3505  O   LEU B 573     -42.484  29.081 -18.687  1.00  0.00           O  
ATOM   3506  CB  LEU B 573     -41.950  32.227 -17.829  1.00  0.00           C  
ATOM   3507  CG  LEU B 573     -42.426  33.393 -16.969  1.00  0.00           C  
ATOM   3508  CD1 LEU B 573     -41.891  34.689 -17.617  1.00  0.00           C  
ATOM   3509  CD2 LEU B 573     -43.932  33.534 -16.900  1.00  0.00           C  
ATOM   3510  H   LEU B 573     -40.492  31.537 -15.877  1.00  0.00           H  
ATOM   3511  HA  LEU B 573     -43.056  30.646 -16.837  1.00  0.00           H  
ATOM   3512  HB3 LEU B 573     -42.523  32.205 -18.756  1.00  0.00           H  
ATOM   3513  HB2 LEU B 573     -40.928  32.415 -18.158  1.00  0.00           H  
ATOM   3514  HG  LEU B 573     -42.021  33.295 -15.961  1.00  0.00           H  
ATOM   3515 HD11 LEU B 573     -42.211  35.549 -17.029  1.00  0.00           H  
ATOM   3516 HD12 LEU B 573     -40.802  34.658 -17.650  1.00  0.00           H  
ATOM   3517 HD13 LEU B 573     -42.282  34.776 -18.631  1.00  0.00           H  
ATOM   3518 HD21 LEU B 573     -44.188  34.386 -16.270  1.00  0.00           H  
ATOM   3519 HD22 LEU B 573     -44.329  33.692 -17.903  1.00  0.00           H  
ATOM   3520 HD23 LEU B 573     -44.364  32.627 -16.477  1.00  0.00           H  
ATOM   3521  N   ARG B 574     -40.355  29.267 -18.105  1.00  0.00           N  
ATOM   3522  CA  ARG B 574     -39.977  28.017 -18.749  1.00  0.00           C  
ATOM   3523  C   ARG B 574     -40.750  26.714 -18.371  1.00  0.00           C  
ATOM   3524  O   ARG B 574     -40.938  25.778 -19.166  1.00  0.00           O  
ATOM   3525  CB  ARG B 574     -38.498  27.902 -18.590  1.00  0.00           C  
ATOM   3526  CG  ARG B 574     -37.781  26.914 -19.548  1.00  0.00           C  
ATOM   3527  CD  ARG B 574     -36.182  26.909 -19.379  1.00  0.00           C  
ATOM   3528  NE  ARG B 574     -35.701  26.339 -18.060  1.00  0.00           N  
ATOM   3529  CZ  ARG B 574     -34.537  26.373 -17.573  1.00  0.00           C  
ATOM   3530  NH1 ARG B 574     -33.569  26.994 -18.153  1.00  0.00           N  
ATOM   3531  NH2 ARG B 574     -34.135  25.796 -16.518  1.00  0.00           N1+
ATOM   3532  H   ARG B 574     -39.635  29.839 -17.687  1.00  0.00           H  
ATOM   3533  HA  ARG B 574     -40.151  28.166 -19.815  1.00  0.00           H  
ATOM   3534  HB3 ARG B 574     -38.268  27.635 -17.558  1.00  0.00           H  
ATOM   3535  HB2 ARG B 574     -38.048  28.890 -18.690  1.00  0.00           H  
ATOM   3536  HG3 ARG B 574     -38.036  27.160 -20.580  1.00  0.00           H  
ATOM   3537  HG2 ARG B 574     -38.166  25.907 -19.384  1.00  0.00           H  
ATOM   3538  HD3 ARG B 574     -35.803  27.924 -19.493  1.00  0.00           H  
ATOM   3539  HD2 ARG B 574     -35.734  26.349 -20.200  1.00  0.00           H  
ATOM   3540  HE  ARG B 574     -36.448  25.889 -17.551  1.00  0.00           H  
ATOM   3541 HH12 ARG B 574     -32.650  27.000 -17.735  1.00  0.00           H  
ATOM   3542 HH11 ARG B 574     -33.729  27.475 -19.027  1.00  0.00           H  
ATOM   3543 HH22 ARG B 574     -33.173  25.894 -16.223  1.00  0.00           H  
ATOM   3544 HH21 ARG B 574     -34.775  25.237 -15.972  1.00  0.00           H  
ATOM   3545  N   ALA B 575     -41.231  26.638 -17.118  1.00  0.00           N  
ATOM   3546  CA  ALA B 575     -41.828  25.468 -16.477  1.00  0.00           C  
ATOM   3547  C   ALA B 575     -43.389  25.655 -16.372  1.00  0.00           C  
ATOM   3548  O   ALA B 575     -44.092  24.832 -15.781  1.00  0.00           O  
ATOM   3549  CB  ALA B 575     -41.235  25.331 -15.044  1.00  0.00           C  
ATOM   3550  H   ALA B 575     -41.199  27.447 -16.514  1.00  0.00           H  
ATOM   3551  HA  ALA B 575     -41.603  24.574 -17.058  1.00  0.00           H  
ATOM   3552  HB1 ALA B 575     -41.670  24.462 -14.551  1.00  0.00           H  
ATOM   3553  HB2 ALA B 575     -40.154  25.208 -15.108  1.00  0.00           H  
ATOM   3554  HB3 ALA B 575     -41.464  26.227 -14.467  1.00  0.00           H  
ATOM   3555  N   THR B 576     -43.886  26.661 -17.058  1.00  0.00           N  
ATOM   3556  CA  THR B 576     -45.318  26.985 -17.165  1.00  0.00           C  
ATOM   3557  C   THR B 576     -46.011  26.355 -18.364  1.00  0.00           C  
ATOM   3558  O   THR B 576     -45.389  26.343 -19.412  1.00  0.00           O  
ATOM   3559  CB  THR B 576     -45.627  28.471 -17.175  1.00  0.00           C  
ATOM   3560  CG2 THR B 576     -45.323  29.199 -15.901  1.00  0.00           C  
ATOM   3561  OG1 THR B 576     -44.884  29.112 -18.237  1.00  0.00           O  
ATOM   3562  H   THR B 576     -43.270  27.281 -17.563  1.00  0.00           H  
ATOM   3563  HA  THR B 576     -45.797  26.574 -16.276  1.00  0.00           H  
ATOM   3564  HB  THR B 576     -46.689  28.592 -17.388  1.00  0.00           H  
ATOM   3565 HG21 THR B 576     -45.580  30.252 -16.013  1.00  0.00           H  
ATOM   3566 HG22 THR B 576     -45.908  28.768 -15.088  1.00  0.00           H  
ATOM   3567 HG23 THR B 576     -44.261  29.107 -15.673  1.00  0.00           H  
ATOM   3568  HG1 THR B 576     -45.079  30.052 -18.244  1.00  0.00           H  
ATOM   3569  N   THR B 577     -47.273  26.056 -18.224  1.00  0.00           N  
ATOM   3570  CA  THR B 577     -48.048  25.519 -19.339  1.00  0.00           C  
ATOM   3571  C   THR B 577     -48.714  26.636 -20.125  1.00  0.00           C  
ATOM   3572  O   THR B 577     -48.972  26.606 -21.308  1.00  0.00           O  
ATOM   3573  CB  THR B 577     -49.085  24.505 -18.797  1.00  0.00           C  
ATOM   3574  CG2 THR B 577     -50.090  24.047 -19.873  1.00  0.00           C  
ATOM   3575  OG1 THR B 577     -48.484  23.423 -18.275  1.00  0.00           O  
ATOM   3576  H   THR B 577     -47.729  26.194 -17.334  1.00  0.00           H  
ATOM   3577  HA  THR B 577     -47.368  24.991 -20.007  1.00  0.00           H  
ATOM   3578  HB  THR B 577     -49.646  24.993 -18.000  1.00  0.00           H  
ATOM   3579 HG21 THR B 577     -50.793  23.337 -19.437  1.00  0.00           H  
ATOM   3580 HG22 THR B 577     -50.636  24.910 -20.252  1.00  0.00           H  
ATOM   3581 HG23 THR B 577     -49.554  23.569 -20.693  1.00  0.00           H  
ATOM   3582  HG1 THR B 577     -49.150  22.814 -17.948  1.00  0.00           H  
ATOM   3583  N   GLU B 578     -49.117  27.682 -19.444  1.00  0.00           N  
ATOM   3584  CA  GLU B 578     -49.735  28.959 -20.003  1.00  0.00           C  
ATOM   3585  C   GLU B 578     -48.719  29.654 -20.947  1.00  0.00           C  
ATOM   3586  O   GLU B 578     -47.506  29.794 -20.637  1.00  0.00           O  
ATOM   3587  CB  GLU B 578     -50.058  29.958 -18.906  1.00  0.00           C  
ATOM   3588  CG  GLU B 578     -51.187  29.410 -17.993  1.00  0.00           C  
ATOM   3589  CD  GLU B 578     -51.182  30.036 -16.611  1.00  0.00           C  
ATOM   3590  OE1 GLU B 578     -50.232  29.790 -15.786  1.00  0.00           O  
ATOM   3591  OE2 GLU B 578     -52.136  30.839 -16.335  1.00  0.00           O1-
ATOM   3592  H   GLU B 578     -49.031  27.693 -18.438  1.00  0.00           H  
ATOM   3593  HA  GLU B 578     -50.642  28.715 -20.556  1.00  0.00           H  
ATOM   3594  HB3 GLU B 578     -50.377  30.898 -19.354  1.00  0.00           H  
ATOM   3595  HB2 GLU B 578     -49.165  30.142 -18.307  1.00  0.00           H  
ATOM   3596  HG3 GLU B 578     -51.086  28.329 -17.901  1.00  0.00           H  
ATOM   3597  HG2 GLU B 578     -52.153  29.585 -18.467  1.00  0.00           H  
ATOM   3598  N   LEU B 579     -49.220  30.076 -22.069  1.00  0.00           N  
ATOM   3599  CA  LEU B 579     -48.568  31.165 -22.805  1.00  0.00           C  
ATOM   3600  C   LEU B 579     -48.434  32.514 -22.053  1.00  0.00           C  
ATOM   3601  O   LEU B 579     -47.341  33.131 -22.045  1.00  0.00           O  
ATOM   3602  CB  LEU B 579     -49.217  31.269 -24.204  1.00  0.00           C  
ATOM   3603  CG  LEU B 579     -48.865  32.508 -25.108  1.00  0.00           C  
ATOM   3604  CD1 LEU B 579     -47.384  32.510 -25.464  1.00  0.00           C  
ATOM   3605  CD2 LEU B 579     -49.727  32.515 -26.430  1.00  0.00           C  
ATOM   3606  H   LEU B 579     -50.060  29.654 -22.438  1.00  0.00           H  
ATOM   3607  HA  LEU B 579     -47.547  30.828 -22.982  1.00  0.00           H  
ATOM   3608  HB3 LEU B 579     -50.299  31.198 -24.101  1.00  0.00           H  
ATOM   3609  HB2 LEU B 579     -49.013  30.354 -24.760  1.00  0.00           H  
ATOM   3610  HG  LEU B 579     -49.085  33.416 -24.548  1.00  0.00           H  
ATOM   3611 HD11 LEU B 579     -47.161  33.375 -26.089  1.00  0.00           H  
ATOM   3612 HD12 LEU B 579     -46.790  32.560 -24.551  1.00  0.00           H  
ATOM   3613 HD13 LEU B 579     -47.140  31.598 -26.007  1.00  0.00           H  
ATOM   3614 HD21 LEU B 579     -49.461  33.382 -27.034  1.00  0.00           H  
ATOM   3615 HD22 LEU B 579     -49.530  31.605 -26.998  1.00  0.00           H  
ATOM   3616 HD23 LEU B 579     -50.785  32.561 -26.175  1.00  0.00           H  
ATOM   3617  N   ARG B 580     -49.386  32.946 -21.221  1.00  0.00           N  
ATOM   3618  CA  ARG B 580     -49.270  34.145 -20.362  1.00  0.00           C  
ATOM   3619  C   ARG B 580     -49.618  33.827 -18.904  1.00  0.00           C  
ATOM   3620  O   ARG B 580     -50.732  33.358 -18.495  1.00  0.00           O  
ATOM   3621  CB  ARG B 580     -50.203  35.233 -20.933  1.00  0.00           C  
ATOM   3622  CG  ARG B 580     -50.005  36.518 -20.173  1.00  0.00           C  
ATOM   3623  CD  ARG B 580     -50.900  37.685 -20.744  1.00  0.00           C  
ATOM   3624  NE  ARG B 580     -52.250  37.134 -21.117  1.00  0.00           N  
ATOM   3625  CZ  ARG B 580     -52.761  37.005 -22.317  1.00  0.00           C  
ATOM   3626  NH1 ARG B 580     -52.276  37.336 -23.477  1.00  0.00           N  
ATOM   3627  NH2 ARG B 580     -54.024  36.539 -22.359  1.00  0.00           N1+
ATOM   3628  H   ARG B 580     -50.259  32.442 -21.147  1.00  0.00           H  
ATOM   3629  HA  ARG B 580     -48.243  34.508 -20.404  1.00  0.00           H  
ATOM   3630  HB3 ARG B 580     -51.240  34.910 -20.837  1.00  0.00           H  
ATOM   3631  HB2 ARG B 580     -49.971  35.394 -21.986  1.00  0.00           H  
ATOM   3632  HG3 ARG B 580     -48.956  36.810 -20.220  1.00  0.00           H  
ATOM   3633  HG2 ARG B 580     -50.245  36.358 -19.121  1.00  0.00           H  
ATOM   3634  HD3 ARG B 580     -50.424  38.108 -21.629  1.00  0.00           H  
ATOM   3635  HD2 ARG B 580     -51.020  38.456 -19.983  1.00  0.00           H  
ATOM   3636  HE  ARG B 580     -52.781  36.846 -20.308  1.00  0.00           H  
ATOM   3637 HH12 ARG B 580     -52.811  37.163 -24.316  1.00  0.00           H  
ATOM   3638 HH11 ARG B 580     -51.364  37.766 -23.539  1.00  0.00           H  
ATOM   3639 HH22 ARG B 580     -54.486  36.412 -23.249  1.00  0.00           H  
ATOM   3640 HH21 ARG B 580     -54.510  36.316 -21.502  1.00  0.00           H  
ATOM   3641  N   THR B 581     -48.625  34.188 -18.101  1.00  0.00           N  
ATOM   3642  CA  THR B 581     -48.782  34.144 -16.660  1.00  0.00           C  
ATOM   3643  C   THR B 581     -49.284  35.489 -16.106  1.00  0.00           C  
ATOM   3644  O   THR B 581     -48.707  36.557 -16.285  1.00  0.00           O  
ATOM   3645  CB  THR B 581     -47.480  33.809 -16.067  1.00  0.00           C  
ATOM   3646  CG2 THR B 581     -47.463  34.011 -14.551  1.00  0.00           C  
ATOM   3647  OG1 THR B 581     -47.219  32.489 -16.205  1.00  0.00           O  
ATOM   3648  H   THR B 581     -47.747  34.497 -18.491  1.00  0.00           H  
ATOM   3649  HA  THR B 581     -49.500  33.365 -16.405  1.00  0.00           H  
ATOM   3650  HB  THR B 581     -46.691  34.400 -16.534  1.00  0.00           H  
ATOM   3651 HG21 THR B 581     -46.480  33.751 -14.159  1.00  0.00           H  
ATOM   3652 HG22 THR B 581     -47.680  35.054 -14.320  1.00  0.00           H  
ATOM   3653 HG23 THR B 581     -48.218  33.373 -14.090  1.00  0.00           H  
ATOM   3654  HG1 THR B 581     -46.366  32.289 -15.813  1.00  0.00           H  
ATOM   3655  N   PHE B 582     -50.387  35.486 -15.332  1.00  0.00           N  
ATOM   3656  CA  PHE B 582     -51.038  36.659 -14.721  1.00  0.00           C  
ATOM   3657  C   PHE B 582     -51.561  36.293 -13.278  1.00  0.00           C  
ATOM   3658  O   PHE B 582     -51.973  37.182 -12.551  1.00  0.00           O  
ATOM   3659  CB  PHE B 582     -52.167  37.109 -15.728  1.00  0.00           C  
ATOM   3660  CG  PHE B 582     -53.441  36.410 -15.590  1.00  0.00           C  
ATOM   3661  CD1 PHE B 582     -54.563  36.998 -14.940  1.00  0.00           C  
ATOM   3662  CD2 PHE B 582     -53.651  35.143 -16.193  1.00  0.00           C  
ATOM   3663  CE1 PHE B 582     -55.795  36.246 -14.810  1.00  0.00           C  
ATOM   3664  CE2 PHE B 582     -54.847  34.515 -16.153  1.00  0.00           C  
ATOM   3665  CZ  PHE B 582     -55.920  34.972 -15.413  1.00  0.00           C  
ATOM   3666  H   PHE B 582     -50.853  34.615 -15.120  1.00  0.00           H  
ATOM   3667  HA  PHE B 582     -50.305  37.461 -14.635  1.00  0.00           H  
ATOM   3668  HB3 PHE B 582     -51.804  36.997 -16.750  1.00  0.00           H  
ATOM   3669  HB2 PHE B 582     -52.331  38.182 -15.628  1.00  0.00           H  
ATOM   3670  HD1 PHE B 582     -54.495  38.001 -14.547  1.00  0.00           H  
ATOM   3671  HD2 PHE B 582     -52.840  34.649 -16.706  1.00  0.00           H  
ATOM   3672  HE1 PHE B 582     -56.622  36.658 -14.250  1.00  0.00           H  
ATOM   3673  HE2 PHE B 582     -54.999  33.607 -16.718  1.00  0.00           H  
ATOM   3674  HZ  PHE B 582     -56.827  34.400 -15.286  1.00  0.00           H  
ATOM   3675  N   SER B 583     -51.423  35.024 -12.758  1.00  0.00           N  
ATOM   3676  CA  SER B 583     -52.129  34.676 -11.485  1.00  0.00           C  
ATOM   3677  C   SER B 583     -51.145  34.533 -10.365  1.00  0.00           C  
ATOM   3678  O   SER B 583     -51.528  34.065  -9.300  1.00  0.00           O  
ATOM   3679  CB  SER B 583     -52.944  33.444 -11.639  1.00  0.00           C  
ATOM   3680  OG  SER B 583     -53.916  33.514 -12.734  1.00  0.00           O  
ATOM   3681  H   SER B 583     -50.850  34.343 -13.236  1.00  0.00           H  
ATOM   3682  HA  SER B 583     -52.802  35.496 -11.238  1.00  0.00           H  
ATOM   3683  HB3 SER B 583     -53.467  33.236 -10.705  1.00  0.00           H  
ATOM   3684  HB2 SER B 583     -52.284  32.591 -11.796  1.00  0.00           H  
ATOM   3685  HG  SER B 583     -54.408  32.691 -12.780  1.00  0.00           H  
ATOM   3686  N   ILE B 584     -49.906  35.042 -10.483  1.00  0.00           N  
ATOM   3687  CA  ILE B 584     -48.882  35.109  -9.428  1.00  0.00           C  
ATOM   3688  C   ILE B 584     -49.491  35.912  -8.274  1.00  0.00           C  
ATOM   3689  O   ILE B 584     -49.622  35.372  -7.214  1.00  0.00           O  
ATOM   3690  CB  ILE B 584     -47.546  35.692  -9.937  1.00  0.00           C  
ATOM   3691  CG1 ILE B 584     -46.926  34.868 -11.042  1.00  0.00           C  
ATOM   3692  CG2 ILE B 584     -46.625  35.978  -8.799  1.00  0.00           C  
ATOM   3693  CD1 ILE B 584     -45.625  35.513 -11.722  1.00  0.00           C  
ATOM   3694  H   ILE B 584     -49.601  35.429 -11.364  1.00  0.00           H  
ATOM   3695  HA  ILE B 584     -48.695  34.096  -9.072  1.00  0.00           H  
ATOM   3696  HB  ILE B 584     -47.788  36.657 -10.380  1.00  0.00           H  
ATOM   3697 HG13 ILE B 584     -47.675  34.673 -11.810  1.00  0.00           H  
ATOM   3698 HG12 ILE B 584     -46.680  33.879 -10.659  1.00  0.00           H  
ATOM   3699 HG21 ILE B 584     -45.690  36.388  -9.183  1.00  0.00           H  
ATOM   3700 HG22 ILE B 584     -47.089  36.700  -8.128  1.00  0.00           H  
ATOM   3701 HG23 ILE B 584     -46.421  35.056  -8.256  1.00  0.00           H  
ATOM   3702 HD11 ILE B 584     -45.255  34.848 -12.502  1.00  0.00           H  
ATOM   3703 HD12 ILE B 584     -45.882  36.477 -12.160  1.00  0.00           H  
ATOM   3704 HD13 ILE B 584     -44.851  35.653 -10.966  1.00  0.00           H  
ATOM   3705  N   LEU B 585     -49.970  37.162  -8.445  1.00  0.00           N  
ATOM   3706  CA  LEU B 585     -50.507  38.014  -7.442  1.00  0.00           C  
ATOM   3707  C   LEU B 585     -51.795  37.503  -6.842  1.00  0.00           C  
ATOM   3708  O   LEU B 585     -52.198  38.061  -5.785  1.00  0.00           O  
ATOM   3709  CB  LEU B 585     -50.693  39.387  -8.070  1.00  0.00           C  
ATOM   3710  CG  LEU B 585     -49.484  40.265  -8.628  1.00  0.00           C  
ATOM   3711  CD1 LEU B 585     -49.847  41.389  -9.595  1.00  0.00           C  
ATOM   3712  CD2 LEU B 585     -48.714  40.893  -7.462  1.00  0.00           C  
ATOM   3713  H   LEU B 585     -49.968  37.581  -9.364  1.00  0.00           H  
ATOM   3714  HA  LEU B 585     -49.771  38.103  -6.642  1.00  0.00           H  
ATOM   3715  HB3 LEU B 585     -51.285  40.001  -7.392  1.00  0.00           H  
ATOM   3716  HB2 LEU B 585     -51.456  39.313  -8.846  1.00  0.00           H  
ATOM   3717  HG  LEU B 585     -48.802  39.593  -9.148  1.00  0.00           H  
ATOM   3718 HD11 LEU B 585     -48.941  41.912  -9.902  1.00  0.00           H  
ATOM   3719 HD12 LEU B 585     -50.339  40.970 -10.473  1.00  0.00           H  
ATOM   3720 HD13 LEU B 585     -50.520  42.090  -9.101  1.00  0.00           H  
ATOM   3721 HD21 LEU B 585     -47.890  41.492  -7.851  1.00  0.00           H  
ATOM   3722 HD22 LEU B 585     -49.384  41.530  -6.885  1.00  0.00           H  
ATOM   3723 HD23 LEU B 585     -48.320  40.106  -6.820  1.00  0.00           H  
ATOM   3724  N   ASN B 586     -52.549  36.551  -7.431  1.00  0.00           N  
ATOM   3725  CA  ASN B 586     -53.695  35.835  -6.800  1.00  0.00           C  
ATOM   3726  C   ASN B 586     -53.068  34.746  -5.894  1.00  0.00           C  
ATOM   3727  O   ASN B 586     -53.349  34.697  -4.692  1.00  0.00           O  
ATOM   3728  CB  ASN B 586     -54.636  35.151  -7.802  1.00  0.00           C  
ATOM   3729  CG  ASN B 586     -55.455  36.196  -8.555  1.00  0.00           C  
ATOM   3730  ND2 ASN B 586     -56.782  36.257  -8.393  1.00  0.00           N  
ATOM   3731  OD1 ASN B 586     -55.004  36.786  -9.542  1.00  0.00           O  
ATOM   3732  H   ASN B 586     -52.354  36.268  -8.381  1.00  0.00           H  
ATOM   3733  HA  ASN B 586     -54.264  36.533  -6.186  1.00  0.00           H  
ATOM   3734  HB3 ASN B 586     -55.308  34.479  -7.269  1.00  0.00           H  
ATOM   3735  HB2 ASN B 586     -54.048  34.570  -8.513  1.00  0.00           H  
ATOM   3736 HD22 ASN B 586     -57.321  36.950  -8.892  1.00  0.00           H  
ATOM   3737 HD21 ASN B 586     -57.245  35.609  -7.771  1.00  0.00           H  
ATOM   3738  N   ARG B 587     -52.234  33.877  -6.404  1.00  0.00           N  
ATOM   3739  CA  ARG B 587     -51.755  32.672  -5.644  1.00  0.00           C  
ATOM   3740  C   ARG B 587     -50.984  33.176  -4.351  1.00  0.00           C  
ATOM   3741  O   ARG B 587     -51.211  32.716  -3.204  1.00  0.00           O  
ATOM   3742  CB  ARG B 587     -50.802  31.867  -6.511  1.00  0.00           C  
ATOM   3743  CG  ARG B 587     -50.587  30.444  -5.907  1.00  0.00           C  
ATOM   3744  CD  ARG B 587     -50.044  29.445  -6.940  1.00  0.00           C  
ATOM   3745  NE  ARG B 587     -49.425  28.332  -6.262  1.00  0.00           N  
ATOM   3746  CZ  ARG B 587     -48.509  27.515  -6.643  1.00  0.00           C  
ATOM   3747  NH1 ARG B 587     -48.397  27.208  -7.933  1.00  0.00           N  
ATOM   3748  NH2 ARG B 587     -47.717  26.894  -5.776  1.00  0.00           N1+
ATOM   3749  H   ARG B 587     -51.886  34.002  -7.345  1.00  0.00           H  
ATOM   3750  HA  ARG B 587     -52.605  32.055  -5.354  1.00  0.00           H  
ATOM   3751  HB3 ARG B 587     -49.844  32.383  -6.574  1.00  0.00           H  
ATOM   3752  HB2 ARG B 587     -51.214  31.776  -7.516  1.00  0.00           H  
ATOM   3753  HG3 ARG B 587     -51.530  30.074  -5.505  1.00  0.00           H  
ATOM   3754  HG2 ARG B 587     -49.895  30.508  -5.066  1.00  0.00           H  
ATOM   3755  HD3 ARG B 587     -49.307  29.940  -7.573  1.00  0.00           H  
ATOM   3756  HD2 ARG B 587     -50.865  29.082  -7.560  1.00  0.00           H  
ATOM   3757  HE  ARG B 587     -49.830  28.242  -5.341  1.00  0.00           H  
ATOM   3758 HH12 ARG B 587     -47.680  26.567  -8.239  1.00  0.00           H  
ATOM   3759 HH11 ARG B 587     -49.030  27.616  -8.607  1.00  0.00           H  
ATOM   3760 HH22 ARG B 587     -47.007  26.258  -6.107  1.00  0.00           H  
ATOM   3761 HH21 ARG B 587     -47.826  27.058  -4.785  1.00  0.00           H  
ATOM   3762  N   LYS B 588     -50.117  34.231  -4.540  1.00  0.00           N  
ATOM   3763  CA  LYS B 588     -49.466  34.834  -3.371  1.00  0.00           C  
ATOM   3764  C   LYS B 588     -50.463  35.509  -2.312  1.00  0.00           C  
ATOM   3765  O   LYS B 588     -50.143  35.487  -1.106  1.00  0.00           O  
ATOM   3766  CB  LYS B 588     -48.411  35.872  -3.893  1.00  0.00           C  
ATOM   3767  CG  LYS B 588     -47.260  35.291  -4.704  1.00  0.00           C  
ATOM   3768  CD  LYS B 588     -46.327  34.560  -3.749  1.00  0.00           C  
ATOM   3769  CE  LYS B 588     -45.000  34.202  -4.411  1.00  0.00           C  
ATOM   3770  NZ  LYS B 588     -43.993  33.600  -3.608  1.00  0.00           N1+
ATOM   3771  H   LYS B 588     -49.938  34.577  -5.472  1.00  0.00           H  
ATOM   3772  HA  LYS B 588     -48.922  34.045  -2.853  1.00  0.00           H  
ATOM   3773  HB3 LYS B 588     -48.010  36.433  -3.049  1.00  0.00           H  
ATOM   3774  HB2 LYS B 588     -48.919  36.634  -4.484  1.00  0.00           H  
ATOM   3775  HG3 LYS B 588     -46.717  36.099  -5.195  1.00  0.00           H  
ATOM   3776  HG2 LYS B 588     -47.653  34.588  -5.439  1.00  0.00           H  
ATOM   3777  HD3 LYS B 588     -46.812  33.651  -3.394  1.00  0.00           H  
ATOM   3778  HD2 LYS B 588     -46.140  35.184  -2.875  1.00  0.00           H  
ATOM   3779  HE3 LYS B 588     -44.589  35.089  -4.892  1.00  0.00           H  
ATOM   3780  HE2 LYS B 588     -45.192  33.568  -5.277  1.00  0.00           H  
ATOM   3781  HZ1 LYS B 588     -43.175  33.419  -4.172  1.00  0.00           H  
ATOM   3782  HZ2 LYS B 588     -43.748  34.223  -2.851  1.00  0.00           H  
ATOM   3783  HZ3 LYS B 588     -44.340  32.731  -3.229  1.00  0.00           H  
ATOM   3784  N   ALA B 589     -51.622  36.021  -2.665  1.00  0.00           N  
ATOM   3785  CA  ALA B 589     -52.614  36.432  -1.663  1.00  0.00           C  
ATOM   3786  C   ALA B 589     -53.235  35.234  -0.908  1.00  0.00           C  
ATOM   3787  O   ALA B 589     -53.740  35.454   0.178  1.00  0.00           O  
ATOM   3788  CB  ALA B 589     -53.639  37.369  -2.236  1.00  0.00           C  
ATOM   3789  H   ALA B 589     -51.846  36.138  -3.644  1.00  0.00           H  
ATOM   3790  HA  ALA B 589     -52.066  37.007  -0.915  1.00  0.00           H  
ATOM   3791  HB1 ALA B 589     -54.352  37.647  -1.459  1.00  0.00           H  
ATOM   3792  HB2 ALA B 589     -53.144  38.264  -2.612  1.00  0.00           H  
ATOM   3793  HB3 ALA B 589     -54.167  36.875  -3.053  1.00  0.00           H  
ATOM   3794  N   ILE B 590     -53.212  34.004  -1.392  1.00  0.00           N  
ATOM   3795  CA  ILE B 590     -53.686  32.830  -0.599  1.00  0.00           C  
ATOM   3796  C   ILE B 590     -52.576  32.282   0.324  1.00  0.00           C  
ATOM   3797  O   ILE B 590     -52.822  31.942   1.471  1.00  0.00           O  
ATOM   3798  CB  ILE B 590     -54.296  31.674  -1.550  1.00  0.00           C  
ATOM   3799  CG1 ILE B 590     -55.432  32.249  -2.438  1.00  0.00           C  
ATOM   3800  CG2 ILE B 590     -54.896  30.513  -0.690  1.00  0.00           C  
ATOM   3801  CD1 ILE B 590     -55.099  31.698  -3.842  1.00  0.00           C  
ATOM   3802  H   ILE B 590     -52.866  33.835  -2.326  1.00  0.00           H  
ATOM   3803  HA  ILE B 590     -54.495  33.179   0.043  1.00  0.00           H  
ATOM   3804  HB  ILE B 590     -53.506  31.278  -2.188  1.00  0.00           H  
ATOM   3805 HG13 ILE B 590     -55.361  33.336  -2.453  1.00  0.00           H  
ATOM   3806 HG12 ILE B 590     -56.388  31.841  -2.109  1.00  0.00           H  
ATOM   3807 HG21 ILE B 590     -55.302  29.744  -1.348  1.00  0.00           H  
ATOM   3808 HG22 ILE B 590     -54.114  30.081  -0.066  1.00  0.00           H  
ATOM   3809 HG23 ILE B 590     -55.691  30.903  -0.055  1.00  0.00           H  
ATOM   3810 HD11 ILE B 590     -55.845  32.046  -4.557  1.00  0.00           H  
ATOM   3811 HD12 ILE B 590     -54.113  32.050  -4.147  1.00  0.00           H  
ATOM   3812 HD13 ILE B 590     -55.103  30.609  -3.816  1.00  0.00           H  
ATOM   3813  N   ASP B 591     -51.335  32.237  -0.146  1.00  0.00           N  
ATOM   3814  CA  ASP B 591     -50.191  31.754   0.588  1.00  0.00           C  
ATOM   3815  C   ASP B 591     -49.941  32.511   1.882  1.00  0.00           C  
ATOM   3816  O   ASP B 591     -49.541  32.015   2.878  1.00  0.00           O  
ATOM   3817  CB  ASP B 591     -48.956  31.772  -0.264  1.00  0.00           C  
ATOM   3818  CG  ASP B 591     -48.925  30.952  -1.551  1.00  0.00           C  
ATOM   3819  OD1 ASP B 591     -48.149  31.235  -2.489  1.00  0.00           O  
ATOM   3820  OD2 ASP B 591     -49.517  29.860  -1.536  1.00  0.00           O1-
ATOM   3821  H   ASP B 591     -51.138  32.556  -1.084  1.00  0.00           H  
ATOM   3822  HA  ASP B 591     -50.389  30.715   0.853  1.00  0.00           H  
ATOM   3823  HB3 ASP B 591     -48.097  31.503   0.350  1.00  0.00           H  
ATOM   3824  HB2 ASP B 591     -48.699  32.805  -0.495  1.00  0.00           H  
ATOM   3825  N   PHE B 592     -50.112  33.784   1.848  1.00  0.00           N  
ATOM   3826  CA  PHE B 592     -50.215  34.645   3.019  1.00  0.00           C  
ATOM   3827  C   PHE B 592     -51.360  34.243   3.945  1.00  0.00           C  
ATOM   3828  O   PHE B 592     -51.164  34.135   5.172  1.00  0.00           O  
ATOM   3829  CB  PHE B 592     -50.440  36.084   2.492  1.00  0.00           C  
ATOM   3830  CG  PHE B 592     -50.634  37.233   3.449  1.00  0.00           C  
ATOM   3831  CD1 PHE B 592     -51.923  37.709   3.797  1.00  0.00           C  
ATOM   3832  CD2 PHE B 592     -49.541  37.788   4.125  1.00  0.00           C  
ATOM   3833  CE1 PHE B 592     -52.101  38.666   4.785  1.00  0.00           C  
ATOM   3834  CE2 PHE B 592     -49.713  38.729   5.165  1.00  0.00           C  
ATOM   3835  CZ  PHE B 592     -51.005  39.093   5.552  1.00  0.00           C  
ATOM   3836  H   PHE B 592     -50.185  34.259   0.959  1.00  0.00           H  
ATOM   3837  HA  PHE B 592     -49.277  34.610   3.573  1.00  0.00           H  
ATOM   3838  HB3 PHE B 592     -51.267  36.074   1.781  1.00  0.00           H  
ATOM   3839  HB2 PHE B 592     -49.639  36.335   1.797  1.00  0.00           H  
ATOM   3840  HD1 PHE B 592     -52.796  37.325   3.289  1.00  0.00           H  
ATOM   3841  HD2 PHE B 592     -48.536  37.499   3.856  1.00  0.00           H  
ATOM   3842  HE1 PHE B 592     -53.081  39.082   4.963  1.00  0.00           H  
ATOM   3843  HE2 PHE B 592     -48.850  39.159   5.652  1.00  0.00           H  
ATOM   3844  HZ  PHE B 592     -51.165  39.698   6.432  1.00  0.00           H  
ATOM   3845  N   LEU B 593     -52.610  34.046   3.543  1.00  0.00           N  
ATOM   3846  CA  LEU B 593     -53.695  33.573   4.422  1.00  0.00           C  
ATOM   3847  C   LEU B 593     -53.431  32.221   5.097  1.00  0.00           C  
ATOM   3848  O   LEU B 593     -53.612  32.123   6.303  1.00  0.00           O  
ATOM   3849  CB  LEU B 593     -55.024  33.615   3.693  1.00  0.00           C  
ATOM   3850  CG  LEU B 593     -55.618  34.989   3.281  1.00  0.00           C  
ATOM   3851  CD1 LEU B 593     -56.996  34.778   2.494  1.00  0.00           C  
ATOM   3852  CD2 LEU B 593     -55.985  35.774   4.540  1.00  0.00           C  
ATOM   3853  H   LEU B 593     -52.866  34.223   2.582  1.00  0.00           H  
ATOM   3854  HA  LEU B 593     -53.769  34.302   5.229  1.00  0.00           H  
ATOM   3855  HB3 LEU B 593     -55.765  33.066   4.273  1.00  0.00           H  
ATOM   3856  HB2 LEU B 593     -54.967  32.975   2.812  1.00  0.00           H  
ATOM   3857  HG  LEU B 593     -54.909  35.548   2.672  1.00  0.00           H  
ATOM   3858 HD11 LEU B 593     -57.404  35.748   2.210  1.00  0.00           H  
ATOM   3859 HD12 LEU B 593     -56.816  34.185   1.598  1.00  0.00           H  
ATOM   3860 HD13 LEU B 593     -57.707  34.259   3.137  1.00  0.00           H  
ATOM   3861 HD21 LEU B 593     -56.403  36.739   4.257  1.00  0.00           H  
ATOM   3862 HD22 LEU B 593     -56.722  35.214   5.117  1.00  0.00           H  
ATOM   3863 HD23 LEU B 593     -55.092  35.929   5.146  1.00  0.00           H  
ATOM   3864  N   LEU B 594     -52.943  31.226   4.398  1.00  0.00           N  
ATOM   3865  CA  LEU B 594     -52.548  29.877   4.930  1.00  0.00           C  
ATOM   3866  C   LEU B 594     -51.496  29.934   6.011  1.00  0.00           C  
ATOM   3867  O   LEU B 594     -51.598  29.162   6.941  1.00  0.00           O  
ATOM   3868  CB  LEU B 594     -52.163  28.953   3.783  1.00  0.00           C  
ATOM   3869  CG  LEU B 594     -53.268  28.426   2.867  1.00  0.00           C  
ATOM   3870  CD1 LEU B 594     -52.615  27.795   1.619  1.00  0.00           C  
ATOM   3871  CD2 LEU B 594     -54.086  27.420   3.493  1.00  0.00           C  
ATOM   3872  H   LEU B 594     -52.802  31.329   3.403  1.00  0.00           H  
ATOM   3873  HA  LEU B 594     -53.441  29.450   5.388  1.00  0.00           H  
ATOM   3874  HB3 LEU B 594     -51.597  28.110   4.179  1.00  0.00           H  
ATOM   3875  HB2 LEU B 594     -51.398  29.437   3.176  1.00  0.00           H  
ATOM   3876  HG  LEU B 594     -53.900  29.257   2.556  1.00  0.00           H  
ATOM   3877 HD11 LEU B 594     -53.391  27.414   0.955  1.00  0.00           H  
ATOM   3878 HD12 LEU B 594     -52.027  28.548   1.095  1.00  0.00           H  
ATOM   3879 HD13 LEU B 594     -51.964  26.976   1.924  1.00  0.00           H  
ATOM   3880 HD21 LEU B 594     -54.851  27.085   2.792  1.00  0.00           H  
ATOM   3881 HD22 LEU B 594     -53.463  26.573   3.782  1.00  0.00           H  
ATOM   3882 HD23 LEU B 594     -54.562  27.838   4.379  1.00  0.00           H  
ATOM   3883  N   GLN B 595     -50.531  30.842   5.853  1.00  0.00           N  
ATOM   3884  CA  GLN B 595     -49.350  30.859   6.707  1.00  0.00           C  
ATOM   3885  C   GLN B 595     -49.651  31.095   8.203  1.00  0.00           C  
ATOM   3886  O   GLN B 595     -48.800  30.725   9.066  1.00  0.00           O  
ATOM   3887  CB  GLN B 595     -48.324  31.869   6.222  1.00  0.00           C  
ATOM   3888  CG  GLN B 595     -46.963  32.035   6.957  1.00  0.00           C  
ATOM   3889  CD  GLN B 595     -46.222  30.720   7.107  1.00  0.00           C  
ATOM   3890  NE2 GLN B 595     -45.112  30.689   7.789  1.00  0.00           N  
ATOM   3891  OE1 GLN B 595     -46.533  29.697   6.547  1.00  0.00           O  
ATOM   3892  H   GLN B 595     -50.609  31.540   5.127  1.00  0.00           H  
ATOM   3893  HA  GLN B 595     -48.888  29.875   6.628  1.00  0.00           H  
ATOM   3894  HB3 GLN B 595     -48.801  32.844   6.139  1.00  0.00           H  
ATOM   3895  HB2 GLN B 595     -48.134  31.697   5.162  1.00  0.00           H  
ATOM   3896  HG3 GLN B 595     -47.134  32.469   7.942  1.00  0.00           H  
ATOM   3897  HG2 GLN B 595     -46.340  32.742   6.409  1.00  0.00           H  
ATOM   3898 HE22 GLN B 595     -44.609  29.820   7.896  1.00  0.00           H  
ATOM   3899 HE21 GLN B 595     -44.753  31.534   8.211  1.00  0.00           H  
ATOM   3900  N   ARG B 596     -50.881  31.555   8.499  1.00  0.00           N  
ATOM   3901  CA  ARG B 596     -51.387  32.036   9.797  1.00  0.00           C  
ATOM   3902  C   ARG B 596     -52.762  31.419  10.043  1.00  0.00           C  
ATOM   3903  O   ARG B 596     -52.923  30.990  11.168  1.00  0.00           O  
ATOM   3904  CB  ARG B 596     -51.530  33.536   9.996  1.00  0.00           C  
ATOM   3905  CG  ARG B 596     -50.377  34.351   9.421  1.00  0.00           C  
ATOM   3906  CD  ARG B 596     -50.566  35.862   9.642  1.00  0.00           C  
ATOM   3907  NE  ARG B 596     -49.480  36.722   9.068  1.00  0.00           N  
ATOM   3908  CZ  ARG B 596     -49.574  38.024   8.958  1.00  0.00           C  
ATOM   3909  NH1 ARG B 596     -48.497  38.762   8.780  1.00  0.00           N  
ATOM   3910  NH2 ARG B 596     -50.715  38.667   9.138  1.00  0.00           N1+
ATOM   3911  H   ARG B 596     -51.590  31.599   7.781  1.00  0.00           H  
ATOM   3912  HA  ARG B 596     -50.715  31.664  10.571  1.00  0.00           H  
ATOM   3913  HB3 ARG B 596     -51.630  33.752  11.060  1.00  0.00           H  
ATOM   3914  HB2 ARG B 596     -52.467  33.871   9.551  1.00  0.00           H  
ATOM   3915  HG3 ARG B 596     -50.288  34.149   8.353  1.00  0.00           H  
ATOM   3916  HG2 ARG B 596     -49.442  34.032   9.882  1.00  0.00           H  
ATOM   3917  HD3 ARG B 596     -50.657  36.062  10.710  1.00  0.00           H  
ATOM   3918  HD2 ARG B 596     -51.526  36.169   9.229  1.00  0.00           H  
ATOM   3919  HE  ARG B 596     -48.644  36.248   8.758  1.00  0.00           H  
ATOM   3920 HH12 ARG B 596     -48.581  39.765   8.696  1.00  0.00           H  
ATOM   3921 HH11 ARG B 596     -47.589  38.325   8.726  1.00  0.00           H  
ATOM   3922 HH22 ARG B 596     -50.748  39.672   9.045  1.00  0.00           H  
ATOM   3923 HH21 ARG B 596     -51.554  38.154   9.369  1.00  0.00           H  
ATOM   3924  N   TRP B 597     -53.610  31.014   9.079  1.00  0.00           N  
ATOM   3925  CA  TRP B 597     -54.944  30.346   9.407  1.00  0.00           C  
ATOM   3926  C   TRP B 597     -55.100  28.940   8.765  1.00  0.00           C  
ATOM   3927  O   TRP B 597     -56.180  28.339   8.821  1.00  0.00           O  
ATOM   3928  CB  TRP B 597     -56.115  31.237   8.985  1.00  0.00           C  
ATOM   3929  CG  TRP B 597     -55.977  32.670   9.413  1.00  0.00           C  
ATOM   3930  CD1 TRP B 597     -55.514  33.685   8.662  1.00  0.00           C  
ATOM   3931  CD2 TRP B 597     -56.168  33.263  10.786  1.00  0.00           C  
ATOM   3932  CE2 TRP B 597     -55.973  34.665  10.690  1.00  0.00           C  
ATOM   3933  CE3 TRP B 597     -56.645  32.748  12.040  1.00  0.00           C  
ATOM   3934  NE1 TRP B 597     -55.659  34.896   9.373  1.00  0.00           N  
ATOM   3935  CZ2 TRP B 597     -56.042  35.424  11.896  1.00  0.00           C  
ATOM   3936  CZ3 TRP B 597     -56.847  33.529  13.156  1.00  0.00           C  
ATOM   3937  CH2 TRP B 597     -56.477  34.884  13.091  1.00  0.00           C  
ATOM   3938  H   TRP B 597     -53.371  31.148   8.107  1.00  0.00           H  
ATOM   3939  HA  TRP B 597     -54.994  30.223  10.489  1.00  0.00           H  
ATOM   3940  HB3 TRP B 597     -57.043  30.828   9.385  1.00  0.00           H  
ATOM   3941  HB2 TRP B 597     -56.232  31.193   7.902  1.00  0.00           H  
ATOM   3942  HD1 TRP B 597     -55.113  33.491   7.678  1.00  0.00           H  
ATOM   3943  HE3 TRP B 597     -56.865  31.695  12.143  1.00  0.00           H  
ATOM   3944  HE1 TRP B 597     -55.531  35.778   8.899  1.00  0.00           H  
ATOM   3945  HZ2 TRP B 597     -55.748  36.463  11.897  1.00  0.00           H  
ATOM   3946  HZ3 TRP B 597     -57.279  33.098  14.047  1.00  0.00           H  
ATOM   3947  HH2 TRP B 597     -56.533  35.502  13.975  1.00  0.00           H  
ATOM   3948  N   GLY B 598     -54.024  28.310   8.295  1.00  0.00           N  
ATOM   3949  CA  GLY B 598     -54.206  27.026   7.542  1.00  0.00           C  
ATOM   3950  C   GLY B 598     -54.326  25.790   8.469  1.00  0.00           C  
ATOM   3951  O   GLY B 598     -54.473  24.687   7.960  1.00  0.00           O  
ATOM   3952  H   GLY B 598     -53.104  28.698   8.449  1.00  0.00           H  
ATOM   3953  HA3 GLY B 598     -53.368  26.886   6.858  1.00  0.00           H  
ATOM   3954  HA2 GLY B 598     -55.095  27.096   6.915  1.00  0.00           H  
ATOM   3955  N   GLY B 599     -54.247  25.982   9.767  1.00  0.00           N  
ATOM   3956  CA  GLY B 599     -54.447  24.901  10.762  1.00  0.00           C  
ATOM   3957  C   GLY B 599     -55.143  25.444  12.026  1.00  0.00           C  
ATOM   3958  O   GLY B 599     -56.098  26.162  12.120  1.00  0.00           O  
ATOM   3959  H   GLY B 599     -54.041  26.901  10.131  1.00  0.00           H  
ATOM   3960  HA3 GLY B 599     -53.482  24.475  11.034  1.00  0.00           H  
ATOM   3961  HA2 GLY B 599     -55.058  24.112  10.322  1.00  0.00           H  
ATOM   3962  N   THR B 600     -54.776  24.786  13.140  1.00  0.00           N  
ATOM   3963  CA  THR B 600     -55.301  25.157  14.513  1.00  0.00           C  
ATOM   3964  C   THR B 600     -54.570  26.480  15.002  1.00  0.00           C  
ATOM   3965  O   THR B 600     -53.428  26.761  14.686  1.00  0.00           O  
ATOM   3966  CB  THR B 600     -54.893  24.061  15.496  1.00  0.00           C  
ATOM   3967  CG2 THR B 600     -55.044  24.343  16.979  1.00  0.00           C  
ATOM   3968  OG1 THR B 600     -55.655  22.928  15.153  1.00  0.00           O  
ATOM   3969  H   THR B 600     -54.128  24.014  13.079  1.00  0.00           H  
ATOM   3970  HA  THR B 600     -56.383  25.287  14.497  1.00  0.00           H  
ATOM   3971  HB  THR B 600     -53.846  23.824  15.310  1.00  0.00           H  
ATOM   3972 HG21 THR B 600     -54.716  23.475  17.550  1.00  0.00           H  
ATOM   3973 HG22 THR B 600     -54.435  25.206  17.249  1.00  0.00           H  
ATOM   3974 HG23 THR B 600     -56.090  24.551  17.205  1.00  0.00           H  
ATOM   3975  HG1 THR B 600     -55.437  22.205  15.745  1.00  0.00           H  
ATOM   3976  N   CYS B 601     -55.316  27.191  15.862  1.00  0.00           N  
ATOM   3977  CA  CYS B 601     -54.813  28.451  16.509  1.00  0.00           C  
ATOM   3978  C   CYS B 601     -55.123  28.486  18.000  1.00  0.00           C  
ATOM   3979  O   CYS B 601     -56.051  27.946  18.467  1.00  0.00           O  
ATOM   3980  CB  CYS B 601     -55.474  29.689  15.790  1.00  0.00           C  
ATOM   3981  SG  CYS B 601     -55.424  29.747  13.979  1.00  0.00           S  
ATOM   3982  H   CYS B 601     -56.251  26.885  16.093  1.00  0.00           H  
ATOM   3983  HA  CYS B 601     -53.732  28.506  16.375  1.00  0.00           H  
ATOM   3984  HB3 CYS B 601     -55.041  30.606  16.189  1.00  0.00           H  
ATOM   3985  HB2 CYS B 601     -56.508  29.784  16.122  1.00  0.00           H  
ATOM   3986  HG  CYS B 601     -56.028  30.859  13.552  1.00  0.00           H  
ATOM   3987  N   HIS B 602     -54.218  29.204  18.758  1.00  0.00           N  
ATOM   3988  CA  HIS B 602     -54.195  29.102  20.253  1.00  0.00           C  
ATOM   3989  C   HIS B 602     -54.440  30.426  20.921  1.00  0.00           C  
ATOM   3990  O   HIS B 602     -53.730  31.391  20.616  1.00  0.00           O  
ATOM   3991  CB  HIS B 602     -52.797  28.392  20.633  1.00  0.00           C  
ATOM   3992  CG  HIS B 602     -52.655  27.910  21.946  1.00  0.00           C  
ATOM   3993  CD2 HIS B 602     -52.307  26.658  22.326  1.00  0.00           C  
ATOM   3994  ND1 HIS B 602     -52.657  28.702  23.102  1.00  0.00           N  
ATOM   3995  CE1 HIS B 602     -52.599  27.861  24.155  1.00  0.00           C  
ATOM   3996  NE2 HIS B 602     -52.303  26.623  23.699  1.00  0.00           N  
ATOM   3997  H   HIS B 602     -53.552  29.814  18.306  1.00  0.00           H  
ATOM   3998  HA  HIS B 602     -54.999  28.428  20.550  1.00  0.00           H  
ATOM   3999  HB3 HIS B 602     -51.976  29.074  20.411  1.00  0.00           H  
ATOM   4000  HB2 HIS B 602     -52.606  27.580  19.931  1.00  0.00           H  
ATOM   4001  HD2 HIS B 602     -52.094  25.907  21.580  1.00  0.00           H  
ATOM   4002  HD1 HIS B 602     -52.697  29.708  23.025  1.00  0.00           H  
ATOM   4003  HE1 HIS B 602     -52.778  28.232  25.154  1.00  0.00           H  
ATOM   4004  N   ILE B 603     -55.476  30.523  21.749  1.00  0.00           N  
ATOM   4005  CA  ILE B 603     -55.681  31.694  22.612  1.00  0.00           C  
ATOM   4006  C   ILE B 603     -54.374  32.016  23.401  1.00  0.00           C  
ATOM   4007  O   ILE B 603     -53.764  31.061  23.931  1.00  0.00           O  
ATOM   4008  CB  ILE B 603     -56.879  31.574  23.541  1.00  0.00           C  
ATOM   4009  CG1 ILE B 603     -58.151  31.378  22.663  1.00  0.00           C  
ATOM   4010  CG2 ILE B 603     -57.083  32.772  24.490  1.00  0.00           C  
ATOM   4011  CD1 ILE B 603     -59.313  30.660  23.351  1.00  0.00           C  
ATOM   4012  H   ILE B 603     -56.155  29.777  21.799  1.00  0.00           H  
ATOM   4013  HA  ILE B 603     -55.872  32.542  21.955  1.00  0.00           H  
ATOM   4014  HB  ILE B 603     -56.747  30.680  24.151  1.00  0.00           H  
ATOM   4015 HG13 ILE B 603     -57.883  30.839  21.754  1.00  0.00           H  
ATOM   4016 HG12 ILE B 603     -58.492  32.347  22.300  1.00  0.00           H  
ATOM   4017 HG21 ILE B 603     -57.960  32.598  25.113  1.00  0.00           H  
ATOM   4018 HG22 ILE B 603     -56.204  32.889  25.124  1.00  0.00           H  
ATOM   4019 HG23 ILE B 603     -57.230  33.679  23.903  1.00  0.00           H  
ATOM   4020 HD11 ILE B 603     -60.149  30.573  22.657  1.00  0.00           H  
ATOM   4021 HD12 ILE B 603     -58.993  29.665  23.660  1.00  0.00           H  
ATOM   4022 HD13 ILE B 603     -59.625  31.229  24.226  1.00  0.00           H  
ATOM   4023  N   LEU B 604     -53.869  33.244  23.417  1.00  0.00           N  
ATOM   4024  CA  LEU B 604     -52.595  33.604  24.018  1.00  0.00           C  
ATOM   4025  C   LEU B 604     -51.376  32.944  23.455  1.00  0.00           C  
ATOM   4026  O   LEU B 604     -50.306  33.178  23.987  1.00  0.00           O  
ATOM   4027  CB  LEU B 604     -52.708  33.472  25.591  1.00  0.00           C  
ATOM   4028  CG  LEU B 604     -53.865  34.186  26.383  1.00  0.00           C  
ATOM   4029  CD1 LEU B 604     -54.471  33.408  27.559  1.00  0.00           C  
ATOM   4030  CD2 LEU B 604     -53.441  35.554  26.778  1.00  0.00           C  
ATOM   4031  H   LEU B 604     -54.378  34.004  22.990  1.00  0.00           H  
ATOM   4032  HA  LEU B 604     -52.468  34.668  23.822  1.00  0.00           H  
ATOM   4033  HB3 LEU B 604     -51.753  33.748  26.037  1.00  0.00           H  
ATOM   4034  HB2 LEU B 604     -52.700  32.415  25.857  1.00  0.00           H  
ATOM   4035  HG  LEU B 604     -54.675  34.321  25.667  1.00  0.00           H  
ATOM   4036 HD11 LEU B 604     -55.256  34.003  28.024  1.00  0.00           H  
ATOM   4037 HD12 LEU B 604     -54.893  32.471  27.196  1.00  0.00           H  
ATOM   4038 HD13 LEU B 604     -53.694  33.195  28.294  1.00  0.00           H  
ATOM   4039 HD21 LEU B 604     -54.247  36.040  27.326  1.00  0.00           H  
ATOM   4040 HD22 LEU B 604     -52.557  35.492  27.413  1.00  0.00           H  
ATOM   4041 HD23 LEU B 604     -53.206  36.133  25.885  1.00  0.00           H  
ATOM   4042  N   GLY B 605     -51.432  32.268  22.276  1.00  0.00           N  
ATOM   4043  CA  GLY B 605     -50.300  31.617  21.528  1.00  0.00           C  
ATOM   4044  C   GLY B 605     -49.170  32.629  21.088  1.00  0.00           C  
ATOM   4045  O   GLY B 605     -49.535  33.742  20.637  1.00  0.00           O  
ATOM   4046  H   GLY B 605     -52.315  32.158  21.798  1.00  0.00           H  
ATOM   4047  HA3 GLY B 605     -50.694  31.108  20.648  1.00  0.00           H  
ATOM   4048  HA2 GLY B 605     -49.863  30.834  22.146  1.00  0.00           H  
ATOM   4049  N   PRO B 606     -47.894  32.289  21.129  1.00  0.00           N  
ATOM   4050  CA  PRO B 606     -46.820  33.208  20.718  1.00  0.00           C  
ATOM   4051  C   PRO B 606     -46.851  33.459  19.235  1.00  0.00           C  
ATOM   4052  O   PRO B 606     -46.337  34.477  18.854  1.00  0.00           O  
ATOM   4053  CB  PRO B 606     -45.483  32.602  21.214  1.00  0.00           C  
ATOM   4054  CG  PRO B 606     -46.018  31.719  22.367  1.00  0.00           C  
ATOM   4055  CD  PRO B 606     -47.355  31.201  21.910  1.00  0.00           C  
ATOM   4056  HA  PRO B 606     -46.972  34.159  21.227  1.00  0.00           H  
ATOM   4057  HB3 PRO B 606     -44.867  33.398  21.634  1.00  0.00           H  
ATOM   4058  HB2 PRO B 606     -45.075  31.959  20.435  1.00  0.00           H  
ATOM   4059  HG3 PRO B 606     -46.153  32.331  23.260  1.00  0.00           H  
ATOM   4060  HG2 PRO B 606     -45.340  30.882  22.527  1.00  0.00           H  
ATOM   4061  HD2 PRO B 606     -47.204  30.335  21.265  1.00  0.00           H  
ATOM   4062  HD3 PRO B 606     -47.991  31.030  22.778  1.00  0.00           H  
ATOM   4063  N   ASP B 607     -47.481  32.608  18.417  1.00  0.00           N  
ATOM   4064  CA  ASP B 607     -47.434  32.826  16.933  1.00  0.00           C  
ATOM   4065  C   ASP B 607     -48.908  33.050  16.413  1.00  0.00           C  
ATOM   4066  O   ASP B 607     -49.130  33.431  15.277  1.00  0.00           O  
ATOM   4067  CB  ASP B 607     -46.788  31.623  16.170  1.00  0.00           C  
ATOM   4068  CG  ASP B 607     -47.444  30.259  16.129  1.00  0.00           C  
ATOM   4069  OD1 ASP B 607     -48.623  30.072  16.558  1.00  0.00           O  
ATOM   4070  OD2 ASP B 607     -46.814  29.342  15.613  1.00  0.00           O1-
ATOM   4071  H   ASP B 607     -47.987  31.822  18.798  1.00  0.00           H  
ATOM   4072  HA  ASP B 607     -46.850  33.724  16.729  1.00  0.00           H  
ATOM   4073  HB3 ASP B 607     -45.758  31.506  16.509  1.00  0.00           H  
ATOM   4074  HB2 ASP B 607     -46.562  31.934  15.150  1.00  0.00           H  
ATOM   4075  N   CYS B 608     -49.962  32.762  17.163  1.00  0.00           N  
ATOM   4076  CA  CYS B 608     -51.339  33.090  16.864  1.00  0.00           C  
ATOM   4077  C   CYS B 608     -51.610  34.593  16.737  1.00  0.00           C  
ATOM   4078  O   CYS B 608     -51.224  35.482  17.531  1.00  0.00           O  
ATOM   4079  CB  CYS B 608     -52.284  32.427  17.905  1.00  0.00           C  
ATOM   4080  SG  CYS B 608     -54.074  32.955  17.842  1.00  0.00           S  
ATOM   4081  H   CYS B 608     -49.842  32.267  18.035  1.00  0.00           H  
ATOM   4082  HA  CYS B 608     -51.569  32.644  15.896  1.00  0.00           H  
ATOM   4083  HB3 CYS B 608     -51.892  32.600  18.908  1.00  0.00           H  
ATOM   4084  HB2 CYS B 608     -52.225  31.343  17.804  1.00  0.00           H  
ATOM   4085  HG  CYS B 608     -54.763  32.308  18.786  1.00  0.00           H  
ATOM   4086  N   CYS B 609     -52.280  35.032  15.718  1.00  0.00           N  
ATOM   4087  CA  CYS B 609     -52.625  36.439  15.406  1.00  0.00           C  
ATOM   4088  C   CYS B 609     -54.049  36.772  15.910  1.00  0.00           C  
ATOM   4089  O   CYS B 609     -54.695  37.664  15.429  1.00  0.00           O  
ATOM   4090  CB  CYS B 609     -52.439  36.748  13.958  1.00  0.00           C  
ATOM   4091  SG  CYS B 609     -50.702  36.442  13.416  1.00  0.00           S  
ATOM   4092  H   CYS B 609     -52.630  34.384  15.027  1.00  0.00           H  
ATOM   4093  HA  CYS B 609     -51.931  37.071  15.961  1.00  0.00           H  
ATOM   4094  HB3 CYS B 609     -52.698  37.790  13.774  1.00  0.00           H  
ATOM   4095  HB2 CYS B 609     -53.118  36.134  13.366  1.00  0.00           H  
ATOM   4096  HG  CYS B 609     -50.583  36.732  12.116  1.00  0.00           H  
ATOM   4097  N   ILE B 610     -54.534  36.100  16.982  1.00  0.00           N  
ATOM   4098  CA  ILE B 610     -55.513  36.691  17.860  1.00  0.00           C  
ATOM   4099  C   ILE B 610     -54.895  37.389  19.016  1.00  0.00           C  
ATOM   4100  O   ILE B 610     -53.982  36.835  19.717  1.00  0.00           O  
ATOM   4101  CB  ILE B 610     -56.489  35.550  18.330  1.00  0.00           C  
ATOM   4102  CG1 ILE B 610     -57.192  34.858  17.137  1.00  0.00           C  
ATOM   4103  CG2 ILE B 610     -57.558  36.073  19.153  1.00  0.00           C  
ATOM   4104  CD1 ILE B 610     -57.777  33.468  17.374  1.00  0.00           C  
ATOM   4105  H   ILE B 610     -54.210  35.164  17.180  1.00  0.00           H  
ATOM   4106  HA  ILE B 610     -56.088  37.419  17.289  1.00  0.00           H  
ATOM   4107  HB  ILE B 610     -55.928  34.808  18.898  1.00  0.00           H  
ATOM   4108 HG13 ILE B 610     -56.505  34.818  16.291  1.00  0.00           H  
ATOM   4109 HG12 ILE B 610     -57.973  35.513  16.752  1.00  0.00           H  
ATOM   4110 HG21 ILE B 610     -58.213  35.258  19.460  1.00  0.00           H  
ATOM   4111 HG22 ILE B 610     -57.135  36.552  20.037  1.00  0.00           H  
ATOM   4112 HG23 ILE B 610     -58.131  36.804  18.583  1.00  0.00           H  
ATOM   4113 HD11 ILE B 610     -58.237  33.105  16.455  1.00  0.00           H  
ATOM   4114 HD12 ILE B 610     -56.982  32.786  17.676  1.00  0.00           H  
ATOM   4115 HD13 ILE B 610     -58.529  33.519  18.161  1.00  0.00           H  
ATOM   4116  N   GLU B 611     -55.348  38.598  19.285  1.00  0.00           N  
ATOM   4117  CA  GLU B 611     -54.797  39.470  20.365  1.00  0.00           C  
ATOM   4118  C   GLU B 611     -54.874  38.773  21.754  1.00  0.00           C  
ATOM   4119  O   GLU B 611     -55.868  38.127  21.969  1.00  0.00           O  
ATOM   4120  CB  GLU B 611     -55.485  40.842  20.317  1.00  0.00           C  
ATOM   4121  CG  GLU B 611     -55.018  41.843  19.211  1.00  0.00           C  
ATOM   4122  CD  GLU B 611     -53.517  42.351  19.152  1.00  0.00           C  
ATOM   4123  OE1 GLU B 611     -52.613  41.630  19.726  1.00  0.00           O  
ATOM   4124  OE2 GLU B 611     -53.216  43.429  18.583  1.00  0.00           O1-
ATOM   4125  H   GLU B 611     -56.111  38.982  18.746  1.00  0.00           H  
ATOM   4126  HA  GLU B 611     -53.742  39.631  20.144  1.00  0.00           H  
ATOM   4127  HXT GLU B 611     -54.101  38.841  22.506  1.00  0.00           H  
ATOM   4128  HB3 GLU B 611     -55.400  41.320  21.293  1.00  0.00           H  
ATOM   4129  HB2 GLU B 611     -56.563  40.698  20.237  1.00  0.00           H  
ATOM   4130  HG3 GLU B 611     -55.682  42.707  19.216  1.00  0.00           H  
ATOM   4131  HG2 GLU B 611     -55.294  41.445  18.235  1.00  0.00           H  
TER    4132      GLU B 611
HETATM 4133 CL1  C16 T 823     -43.799  53.164  -7.775  1.00  0.00          Cl  
HETATM 4134  C1  C16 T 823     -46.418  50.483  -9.143  1.00  0.00           C  
HETATM 4135  N1  C16 T 823     -48.904  52.799  -7.643  1.00  0.00           N  
HETATM 4136  O1  C16 T 823     -52.836  53.704  -7.251  1.00  0.00           O  
HETATM 4137  C2  C16 T 823     -45.232  51.140  -8.830  1.00  0.00           C  
HETATM 4138  N2  C16 T 823     -50.978  54.747  -8.036  1.00  0.00           N  
HETATM 4139  O2  C16 T 823     -48.772  49.181  -9.696  1.00  0.00           O  
HETATM 4140  C3  C16 T 823     -45.268  52.340  -8.138  1.00  0.00           C  
HETATM 4141  N3  C16 T 823     -53.698  53.203  -9.935  1.00  0.00           N1+
HETATM 4142  O3  C16 T 823     -49.991  50.862  -9.181  1.00  0.00           O1-
HETATM 4143  C4  C16 T 823     -46.489  52.870  -7.744  1.00  0.00           C  
HETATM 4144  N4  C16 T 823     -54.502  47.159 -10.091  1.00  0.00           N1+
HETATM 4145  C5  C16 T 823     -47.692  52.229  -8.057  1.00  0.00           C  
HETATM 4146  N5  C16 T 823     -48.895  50.316  -9.253  1.00  0.00           N1+
HETATM 4147  C6  C16 T 823     -47.668  51.028  -8.803  1.00  0.00           C  
HETATM 4148  C7  C16 T 823     -49.195  53.755  -6.659  1.00  0.00           C  
HETATM 4149  C8  C16 T 823     -48.479  53.762  -5.459  1.00  0.00           C  
HETATM 4150  C9  C16 T 823     -48.753  54.708  -4.471  1.00  0.00           C  
HETATM 4151  C10 C16 T 823     -49.754  55.654  -4.675  1.00  0.00           C  
HETATM 4152  C11 C16 T 823     -50.491  55.649  -5.859  1.00  0.00           C  
HETATM 4153  C12 C16 T 823     -50.231  54.692  -6.846  1.00  0.00           C  
HETATM 4154  C13 C16 T 823     -52.223  54.250  -8.174  1.00  0.00           C  
HETATM 4155  C14 C16 T 823     -52.866  54.397  -9.568  1.00  0.00           C  
HETATM 4156  C15 C16 T 823     -52.896  51.888  -9.989  1.00  0.00           C  
HETATM 4157  C16 C16 T 823     -53.664  50.819 -10.781  1.00  0.00           C  
HETATM 4158  C17 C16 T 823     -52.860  49.502 -10.925  1.00  0.00           C  
HETATM 4159  C18 C16 T 823     -53.487  48.521 -11.941  1.00  0.00           C  
HETATM 4160  C19 C16 T 823     -54.794  47.881 -11.431  1.00  0.00           C  
HETATM 4161  C20 C16 T 823     -53.924  48.125  -9.028  1.00  0.00           C  
HETATM 4162  C21 C16 T 823     -52.637  48.755  -9.587  1.00  0.00           C  
HETATM 4163  C22 C16 T 823     -55.761  46.457  -9.531  1.00  0.00           C  
HETATM 4164  C23 C16 T 823     -56.306  45.330 -10.397  1.00  0.00           C  
HETATM 4165  C24 C16 T 823     -57.585  45.422 -10.951  1.00  0.00           C  
HETATM 4166  C25 C16 T 823     -58.077  44.385 -11.740  1.00  0.00           C  
HETATM 4167  C26 C16 T 823     -57.297  43.250 -11.951  1.00  0.00           C  
HETATM 4168  C27 C16 T 823     -56.025  43.149 -11.393  1.00  0.00           C  
HETATM 4169  C28 C16 T 823     -55.529  44.190 -10.613  1.00  0.00           C  
HETATM 4170  HC1 C16 T 823     -46.390  49.534  -9.657  1.00  0.00           H  
HETATM 4171  HN1 C16 T 823     -49.769  52.523  -8.085  1.00  0.00           H  
HETATM 4172  HC2 C16 T 823     -44.284  50.714  -9.126  1.00  0.00           H  
HETATM 4173  HN2 C16 T 823     -50.585  55.181  -8.859  1.00  0.00           H  
HETATM 4174 H3_1 C16 T 823     -54.140  53.363 -10.829  1.00  0.00           H  
HETATM 4175 H3_2 C16 T 823     -54.455  53.106  -9.273  1.00  0.00           H  
HETATM 4176  HC4 C16 T 823     -46.521  53.793  -7.184  1.00  0.00           H  
HETATM 4177  HN4 C16 T 823     -53.807  46.449 -10.270  1.00  0.00           H  
HETATM 4178  HC8 C16 T 823     -47.705  53.030  -5.288  1.00  0.00           H  
HETATM 4179  HC9 C16 T 823     -48.188  54.705  -3.549  1.00  0.00           H  
HETATM 4180 HC10 C16 T 823     -49.961  56.393  -3.916  1.00  0.00           H  
HETATM 4181 HC11 C16 T 823     -51.265  56.384  -6.016  1.00  0.00           H  
HETATM 4182 H141 C16 T 823     -53.488  55.292  -9.587  1.00  0.00           H  
HETATM 4183 H142 C16 T 823     -52.084  54.538 -10.315  1.00  0.00           H  
HETATM 4184 H151 C16 T 823     -52.716  51.531  -8.975  1.00  0.00           H  
HETATM 4185 H152 C16 T 823     -51.933  52.070 -10.465  1.00  0.00           H  
HETATM 4186 H161 C16 T 823     -53.907  51.205 -11.771  1.00  0.00           H  
HETATM 4187 H162 C16 T 823     -54.612  50.612 -10.285  1.00  0.00           H  
HETATM 4188 HC17 C16 T 823     -51.875  49.770 -11.308  1.00  0.00           H  
HETATM 4189 H181 C16 T 823     -52.768  47.737 -12.178  1.00  0.00           H  
HETATM 4190 H182 C16 T 823     -53.682  49.044 -12.878  1.00  0.00           H  
HETATM 4191 H191 C16 T 823     -55.539  48.658 -11.269  1.00  0.00           H  
HETATM 4192 H192 C16 T 823     -55.154  47.157 -12.162  1.00  0.00           H  
HETATM 4193 H201 C16 T 823     -53.691  47.569  -8.120  1.00  0.00           H  
HETATM 4194 H202 C16 T 823     -54.650  48.909  -8.817  1.00  0.00           H  
HETATM 4195 H211 C16 T 823     -52.221  49.444  -8.852  1.00  0.00           H  
HETATM 4196 H212 C16 T 823     -51.885  47.979  -9.727  1.00  0.00           H  
HETATM 4197 H221 C16 T 823     -56.544  47.196  -9.368  1.00  0.00           H  
HETATM 4198 H222 C16 T 823     -55.546  46.074  -8.533  1.00  0.00           H  
HETATM 4199 HC24 C16 T 823     -58.191  46.297 -10.767  1.00  0.00           H  
HETATM 4200 HC25 C16 T 823     -59.059  44.463 -12.184  1.00  0.00           H  
HETATM 4201 HC26 C16 T 823     -57.677  42.438 -12.553  1.00  0.00           H  
HETATM 4202 HC27 C16 T 823     -55.428  42.267 -11.566  1.00  0.00           H  
HETATM 4203 HC28 C16 T 823     -54.545  44.116 -10.174  1.00  0.00           H  
CONECT 2417 2422
CONECT 4118 4127
CONECT 4133 4140
CONECT 4134 4137 4147 4170
CONECT 4134 4137
CONECT 4135 4145 4148 4171
CONECT 4136 4154
CONECT 4136 4154
CONECT 4137 4134 4140 4172
CONECT 4137 4134
CONECT 4138 4153 4154 4173
CONECT 4139 4146
CONECT 4139 4146
CONECT 4140 4133 4137 4143
CONECT 4140 4143
CONECT 4141 4155 4156 4174 4175
CONECT 4142 4146
CONECT 4143 4140 4145 4176
CONECT 4143 4140
CONECT 4144 4160 4161 4163 4177
CONECT 4145 4135 4143 4147
CONECT 4145 4147
CONECT 4146 4139 4142 4147
CONECT 4146 4139
CONECT 4147 4134 4145 4146
CONECT 4147 4145
CONECT 4148 4135 4149 4153
CONECT 4148 4149
CONECT 4149 4148 4150 4178
CONECT 4149 4148
CONECT 4150 4149 4151 4179
CONECT 4150 4151
CONECT 4151 4150 4152 4180
CONECT 4151 4150
CONECT 4152 4151 4153 4181
CONECT 4152 4153
CONECT 4153 4138 4148 4152
CONECT 4153 4152
CONECT 4154 4136 4138 4155
CONECT 4154 4136
CONECT 4155 4141 4154 4182 4183
CONECT 4156 4141 4157 4184 4185
CONECT 4157 4156 4158 4186 4187
CONECT 4158 4157 4159 4162 4188
CONECT 4159 4158 4160 4189 4190
CONECT 4160 4144 4159 4191 4192
CONECT 4161 4144 4162 4193 4194
CONECT 4162 4158 4161 4195 4196
CONECT 4163 4144 4164 4197 4198
CONECT 4164 4163 4165 4169
CONECT 4164 4165
CONECT 4165 4164 4166 4199
CONECT 4165 4164
CONECT 4166 4165 4167 4200
CONECT 4166 4167
CONECT 4167 4166 4168 4201
CONECT 4167 4166
CONECT 4168 4167 4169 4202
CONECT 4168 4169
CONECT 4169 4164 4168 4203
CONECT 4169 4168
CONECT 2422 2417
CONECT 4127 4118
CONECT 4170 4134
CONECT 4171 4135
CONECT 4172 4137
CONECT 4173 4138
CONECT 4174 4141
CONECT 4175 4141
CONECT 4176 4143
CONECT 4177 4144
CONECT 4178 4149
CONECT 4179 4150
CONECT 4180 4151
CONECT 4181 4152
CONECT 4182 4155
CONECT 4183 4155
CONECT 4184 4156
CONECT 4185 4156
CONECT 4186 4157
CONECT 4187 4157
CONECT 4188 4158
CONECT 4189 4159
CONECT 4190 4159
CONECT 4191 4160
CONECT 4192 4160
CONECT 4193 4161
CONECT 4194 4161
CONECT 4195 4162
CONECT 4196 4162
CONECT 4197 4163
CONECT 4198 4163
CONECT 4199 4165
CONECT 4200 4166
CONECT 4201 4167
CONECT 4202 4168
CONECT 4203 4169
END   
